# Supplementary material for: Integrated Analysis of miRNA and mRNA Expression Profiles in Spleen of Specific Pathogen-Free Chicken Infected with Avian Reticuloendotheliosis Virus Strain SNV
Source: Int J Mol Sci. 2019 Feb 27;20(5):1041. doi: 10.3390/ijms20051041 (PMC6429403; doi:10.3390/ijms20051041)
Supplement: Supplementary file 1 [file ijms-20-01041-s001.zip]

Archive with 28 entries (26 files):
- supplement/
- supplement/Figure S1/
- supplement/Figure S1/con1-1_length_distribution.pdf
- supplement/Figure S1/con1-2_length_distribution.pdf
- supplement/Figure S1/con1-3_length_distribution.pdf
- supplement/Figure S1/con2-1_length_distribution.pdf
- supplement/Figure S1/con2-2_length_distribution.pdf
- supplement/Figure S1/con2-3_length_distribution.pdf
- supplement/Figure S1/con3-1_length_distribution.pdf
- supplement/Figure S1/con3-2_length_distribution.pdf
- supplement/Figure S1/con3-3_length_distribution.pdf
- supplement/Figure S1/inf1-2_length_distribution.pdf
- supplement/Figure S1/inf1-3_length_distribution.pdf
- supplement/Figure S1/inf2-1_length_distribution.pdf
- supplement/Figure S1/inf2-2_length_distribution.pdf
- supplement/Figure S1/inf2-3_length_distribution.pdf
- supplement/Figure S1/inf3-1_length_distribution.pdf
- supplement/Figure S1/inf3-2_length_distribution.pdf
- supplement/Figure S1/inf3-3_length_distribution.pdf
- supplement/Figure S1/inf3-4_length_distribution.pdf
- supplement/Table S1. Detailed information of the GO terms of the CTGs at 7, 14 and 21dpi.xlsx
- supplement/Table S2. Detailed information of the KEGG pathways of the CTGs at 7, 14 and 21 dpi.xlsx
- supplement/Table S3. Inverse correlation of up-regulated known miRNAs and down-regulated mRNAs.xlsx
- supplement/Table S4. Inverse correlation of down-regulated known miRNAs and up-regulated mRNAs..xlsx
- supplement/Table S5. Inverse correlation of novel miRNAs and mRNAs.xlsx
- supplement/Table S6. Detailed information of the GO terms of DETGs.xlsx
- supplement/Table S7. Detailed information of the KEGG pathways of DETGs.xlsx
- supplement/Table S8. Primers of RT-qPCR.xlsx
