# Supplementary material for: Integrated Analysis of miRNA and mRNA Expression Profiles in Spleen of Specific Pathogen-Free Chicken Infected with Avian Reticuloendotheliosis Virus Strain SNV
Source: Int J Mol Sci. 2019 Feb 27;20(5):1041. doi: 10.3390/ijms20051041 (PMC6429403; doi:10.3390/ijms20051041)
Supplement: Supplementary file 1 [file ijms-20-01041-s001.zip › supplement/Table S1. Detailed information of the GO terms of the CTGs at 7, 14 and 21dpi.xlsx]

## Sheet: 7dpi.
Catergory	GO_Term	Cluster frequency	Corrected P-value
biological_process	GO:1903506 regulation of nucleic acid-templated transcription	998 out of 6438 genes, 15.5%	2.21e-17
biological_process	GO:2001141 regulation of RNA biosynthetic process	998 out of 6438 genes, 15.5%	3.99e-17
biological_process	GO:0051252 regulation of RNA metabolic process	1035 out of 6438 genes, 16.1%	4.05e-17
biological_process	GO:0010556 regulation of macromolecule biosynthetic process	1141 out of 6438 genes, 17.7%	1.16e-16
biological_process	GO:0019222 regulation of metabolic process	2053 out of 6438 genes, 31.9%	1.96e-16
biological_process	GO:0006355 regulation of transcription, DNA-templated	978 out of 6438 genes, 15.2%	2.87e-16
biological_process	GO:2000112 regulation of cellular macromolecule biosynthetic process	1103 out of 6438 genes, 17.1%	7.81e-16
biological_process	GO:0060255 regulation of macromolecule metabolic process	1728 out of 6438 genes, 26.8%	1.99e-15
biological_process	GO:0051171 regulation of nitrogen compound metabolic process	1221 out of 6438 genes, 19.0%	5.24e-15
biological_process	GO:0031326 regulation of cellular biosynthetic process	1188 out of 6438 genes, 18.5%	6.4e-15
biological_process	GO:0010468 regulation of gene expression	1202 out of 6438 genes, 18.7%	2.76e-14
biological_process	GO:0050794 regulation of cellular process	3191 out of 6438 genes, 49.6%	4.7e-14
biological_process	GO:0019219 regulation of nucleobase-containing compound metabolic process	1134 out of 6438 genes, 17.6%	5.41e-14
biological_process	GO:0009889 regulation of biosynthetic process	1198 out of 6438 genes, 18.6%	7.69e-14
biological_process	GO:0007399 nervous system development	672 out of 6438 genes, 10.4%	1.34e-13
biological_process	GO:0080090 regulation of primary metabolic process	1707 out of 6438 genes, 26.5%	1.96e-13
biological_process	GO:0031323 regulation of cellular metabolic process	1735 out of 6438 genes, 26.9%	2.26e-13
biological_process	GO:0050789 regulation of biological process	3349 out of 6438 genes, 52.0%	1.08e-12
cellular_component	GO:0005622 intracellular	4433 out of 6438 genes, 68.9%	2.11e-12
biological_process	GO:0065007 biological regulation	3513 out of 6438 genes, 54.6%	4.06e-12
cellular_component	GO:0044424 intracellular part	4253 out of 6438 genes, 66.1%	8.8e-12
cellular_component	GO:0043231 intracellular membrane-bounded organelle	3242 out of 6438 genes, 50.4%	8.53e-11
biological_process	GO:0006357 regulation of transcription from RNA polymerase II promoter	636 out of 6438 genes, 9.9%	1.6e-10
cellular_component	GO:0043229 intracellular organelle	3628 out of 6438 genes, 56.4%	2.02e-10
biological_process	GO:0048523 negative regulation of cellular process	1293 out of 6438 genes, 20.1%	6.37e-10
molecular_function	GO:0001071 nucleic acid binding transcription factor activity	362 out of 6438 genes, 5.6%	7.97e-10
molecular_function	GO:0003700 transcription factor activity, sequence-specific DNA binding	362 out of 6438 genes, 5.6%	7.97e-10
molecular_function	GO:0044212 transcription regulatory region DNA binding	297 out of 6438 genes, 4.6%	3.05e-09
biological_process	GO:0048699 generation of neurons	461 out of 6438 genes, 7.2%	4.91e-09
molecular_function	GO:0001067 regulatory region nucleic acid binding	299 out of 6438 genes, 4.6%	5.04e-09
molecular_function	GO:0000975 regulatory region DNA binding	299 out of 6438 genes, 4.6%	5.04e-09
cellular_component	GO:0043227 membrane-bounded organelle	3612 out of 6438 genes, 56.1%	5.38e-09
cellular_component	GO:0005623 cell	4968 out of 6438 genes, 77.2%	1.25e-08
cellular_component	GO:0044464 cell part	4939 out of 6438 genes, 76.7%	1.31e-08
biological_process	GO:0048519 negative regulation of biological process	1372 out of 6438 genes, 21.3%	2.48e-08
biological_process	GO:0022008 neurogenesis	492 out of 6438 genes, 7.6%	7.29e-08
biological_process	GO:1902680 positive regulation of RNA biosynthetic process	515 out of 6438 genes, 8.0%	7.62e-08
biological_process	GO:1903508 positive regulation of nucleic acid-templated transcription	513 out of 6438 genes, 8.0%	1.03e-07
biological_process	GO:0045893 positive regulation of transcription, DNA-templated	513 out of 6438 genes, 8.0%	1.03e-07
cellular_component	GO:0005634 nucleus	2049 out of 6438 genes, 31.8%	1.09e-07
biological_process	GO:0051254 positive regulation of RNA metabolic process	531 out of 6438 genes, 8.2%	1.23e-07
cellular_component	GO:0012505 endomembrane system	1070 out of 6438 genes, 16.6%	1.37e-07
molecular_function	GO:0016740 transferase activity	986 out of 6438 genes, 15.3%	1.63e-07
biological_process	GO:0009653 anatomical structure morphogenesis	710 out of 6438 genes, 11.0%	1.66e-07
biological_process	GO:0007420 brain development	218 out of 6438 genes, 3.4%	1.86e-07
biological_process	GO:2000113 negative regulation of cellular macromolecule biosynthetic process	410 out of 6438 genes, 6.4%	2.11e-07
biological_process	GO:0051128 regulation of cellular component organization	787 out of 6438 genes, 12.2%	3.08e-07
biological_process	GO:0010628 positive regulation of gene expression	614 out of 6438 genes, 9.5%	3.3e-07
biological_process	GO:0010558 negative regulation of macromolecule biosynthetic process	427 out of 6438 genes, 6.6%	3.45e-07
biological_process	GO:0031327 negative regulation of cellular biosynthetic process	445 out of 6438 genes, 6.9%	4.56e-07
biological_process	GO:0044767 single-organism developmental process	1509 out of 6438 genes, 23.4%	5.44e-07
biological_process	GO:0036211 protein modification process	1001 out of 6438 genes, 15.5%	6.36e-07
biological_process	GO:0006464 cellular protein modification process	1001 out of 6438 genes, 15.5%	6.36e-07
biological_process	GO:0043412 macromolecule modification	1061 out of 6438 genes, 16.5%	6.66e-07
biological_process	GO:0007417 central nervous system development	268 out of 6438 genes, 4.2%	6.8e-07
molecular_function	GO:0000976 transcription regulatory region sequence-specific DNA binding	246 out of 6438 genes, 3.8%	7.53e-07
biological_process	GO:0009890 negative regulation of biosynthetic process	449 out of 6438 genes, 7.0%	8.25e-07
cellular_component	GO:0043226 organelle	3960 out of 6438 genes, 61.5%	8.31e-07
molecular_function	GO:0043565 sequence-specific DNA binding	383 out of 6438 genes, 5.9%	9.8e-07
biological_process	GO:0032502 developmental process	1528 out of 6438 genes, 23.7%	1e-06
biological_process	GO:1902679 negative regulation of RNA biosynthetic process	357 out of 6438 genes, 5.5%	1.63e-06
biological_process	GO:0048731 system development	1178 out of 6438 genes, 18.3%	1.68e-06
biological_process	GO:0007275 multicellular organism development	1292 out of 6438 genes, 20.1%	1.69e-06
molecular_function	GO:0000981 RNA polymerase II transcription factor activity, sequence-specific DNA binding	246 out of 6438 genes, 3.8%	1.76e-06
biological_process	GO:0060322 head development	231 out of 6438 genes, 3.6%	1.81e-06
cellular_component	GO:0098588 bounding membrane of organelle	519 out of 6438 genes, 8.1%	2.12e-06
biological_process	GO:1903507 negative regulation of nucleic acid-templated transcription	351 out of 6438 genes, 5.5%	2.24e-06
biological_process	GO:0030182 neuron differentiation	317 out of 6438 genes, 4.9%	2.6e-06
biological_process	GO:0048856 anatomical structure development	1435 out of 6438 genes, 22.3%	2.68e-06
biological_process	GO:0045892 negative regulation of transcription, DNA-templated	345 out of 6438 genes, 5.4%	3.09e-06
biological_process	GO:0009887 organ morphogenesis	328 out of 6438 genes, 5.1%	3.37e-06
biological_process	GO:0009893 positive regulation of metabolic process	1174 out of 6438 genes, 18.2%	3.53e-06
biological_process	GO:0010557 positive regulation of macromolecule biosynthetic process	564 out of 6438 genes, 8.8%	5.43e-06
biological_process	GO:0048468 cell development	506 out of 6438 genes, 7.9%	7.76e-06
molecular_function	GO:0043492 ATPase activity, coupled to movement of substances	63 out of 6438 genes, 1.0%	8.57e-06
biological_process	GO:0051253 negative regulation of RNA metabolic process	367 out of 6438 genes, 5.7%	8.59e-06
molecular_function	GO:0003676 nucleic acid binding	1223 out of 6438 genes, 19.0%	9.24e-06
biological_process	GO:0051960 regulation of nervous system development	258 out of 6438 genes, 4.0%	1.02e-05
biological_process	GO:0035295 tube development	222 out of 6438 genes, 3.4%	1.07e-05
biological_process	GO:0010604 positive regulation of macromolecule metabolic process	930 out of 6438 genes, 14.4%	1.24e-05
biological_process	GO:0030154 cell differentiation	957 out of 6438 genes, 14.9%	1.73e-05
molecular_function	GO:1990837 sequence-specific double-stranded DNA binding	255 out of 6438 genes, 4.0%	1.78e-05
biological_process	GO:0019941 modification-dependent protein catabolic process	191 out of 6438 genes, 3.0%	1.94e-05
molecular_function	GO:0000977 RNA polymerase II regulatory region sequence-specific DNA binding	206 out of 6438 genes, 3.2%	2.13e-05
molecular_function	GO:0001012 RNA polymerase II regulatory region DNA binding	206 out of 6438 genes, 3.2%	2.13e-05
biological_process	GO:0009790 embryo development	344 out of 6438 genes, 5.3%	2.62e-05
biological_process	GO:0006511 ubiquitin-dependent protein catabolic process	189 out of 6438 genes, 2.9%	2.92e-05
biological_process	GO:0031324 negative regulation of cellular metabolic process	714 out of 6438 genes, 11.1%	3e-05
biological_process	GO:0000122 negative regulation of transcription from RNA polymerase II promoter	239 out of 6438 genes, 3.7%	3e-05
biological_process	GO:0051172 negative regulation of nitrogen compound metabolic process	447 out of 6438 genes, 6.9%	3.28e-05
biological_process	GO:0043632 modification-dependent macromolecule catabolic process	193 out of 6438 genes, 3.0%	3.39e-05
biological_process	GO:0010629 negative regulation of gene expression	443 out of 6438 genes, 6.9%	3.39e-05
biological_process	GO:0009968 negative regulation of signal transduction	358 out of 6438 genes, 5.6%	3.52e-05
biological_process	GO:0045944 positive regulation of transcription from RNA polymerase II promoter	381 out of 6438 genes, 5.9%	3.8e-05
biological_process	GO:0045935 positive regulation of nucleobase-containing compound metabolic process	585 out of 6438 genes, 9.1%	3.89e-05
biological_process	GO:0050793 regulation of developmental process	697 out of 6438 genes, 10.8%	4.3e-05
biological_process	GO:0000904 cell morphogenesis involved in differentiation	201 out of 6438 genes, 3.1%	4.41e-05
biological_process	GO:0048518 positive regulation of biological process	1698 out of 6438 genes, 26.4%	4.61e-05
biological_process	GO:0035239 tube morphogenesis	136 out of 6438 genes, 2.1%	5.26e-05
biological_process	GO:0048869 cellular developmental process	1032 out of 6438 genes, 16.0%	5.38e-05
biological_process	GO:0051173 positive regulation of nitrogen compound metabolic process	610 out of 6438 genes, 9.5%	5.98e-05
biological_process	GO:0031328 positive regulation of cellular biosynthetic process	595 out of 6438 genes, 9.2%	6.6e-05
molecular_function	GO:0015399 primary active transmembrane transporter activity	56 out of 6438 genes, 0.9%	7.21e-05
molecular_function	GO:0015405 P-P-bond-hydrolysis-driven transmembrane transporter activity	56 out of 6438 genes, 0.9%	7.21e-05
biological_process	GO:0061564 axon development	123 out of 6438 genes, 1.9%	8.44e-05
biological_process	GO:0048667 cell morphogenesis involved in neuron differentiation	139 out of 6438 genes, 2.2%	8.94e-05
cellular_component	GO:0005737 cytoplasm	3084 out of 6438 genes, 47.9%	9.01e-05
biological_process	GO:0044707 single-multicellular organism process	1478 out of 6438 genes, 23.0%	9.19e-05
biological_process	GO:0048812 neuron projection morphogenesis	149 out of 6438 genes, 2.3%	9.64e-05
biological_process	GO:0023057 negative regulation of signaling	374 out of 6438 genes, 5.8%	0.0001
biological_process	GO:0048729 tissue morphogenesis	228 out of 6438 genes, 3.5%	0.0001
biological_process	GO:0007409 axonogenesis	116 out of 6438 genes, 1.8%	0.00011
biological_process	GO:0048522 positive regulation of cellular process	1460 out of 6438 genes, 22.7%	0.00011
biological_process	GO:0051641 cellular localization	691 out of 6438 genes, 10.7%	0.00012
biological_process	GO:0010648 negative regulation of cell communication	380 out of 6438 genes, 5.9%	0.00013
molecular_function	GO:0003690 double-stranded DNA binding	279 out of 6438 genes, 4.3%	0.00015
cellular_component	GO:0098805 whole membrane	460 out of 6438 genes, 7.1%	0.00016
molecular_function	GO:0042626 ATPase activity, coupled to transmembrane movement of substances	53 out of 6438 genes, 0.8%	0.00017
molecular_function	GO:0016820 hydrolase activity, acting on acid anhydrides, catalyzing transmembrane movement of substances	53 out of 6438 genes, 0.8%	0.00017
biological_process	GO:0009892 negative regulation of metabolic process	777 out of 6438 genes, 12.1%	0.00017
biological_process	GO:0044267 cellular protein metabolic process	1200 out of 6438 genes, 18.6%	0.00019
biological_process	GO:0002009 morphogenesis of an epithelium	170 out of 6438 genes, 2.6%	0.0002
biological_process	GO:0048598 embryonic morphogenesis	224 out of 6438 genes, 3.5%	0.00021
molecular_function	GO:0003677 DNA binding	644 out of 6438 genes, 10.0%	0.00024
biological_process	GO:0060562 epithelial tube morphogenesis	118 out of 6438 genes, 1.8%	0.00027
biological_process	GO:0031325 positive regulation of cellular metabolic process	933 out of 6438 genes, 14.5%	0.00027
molecular_function	GO:0000982 transcription factor activity, RNA polymerase II core promoter proximal region sequence-specific binding	137 out of 6438 genes, 2.1%	0.00027
biological_process	GO:0009891 positive regulation of biosynthetic process	599 out of 6438 genes, 9.3%	0.00033
biological_process	GO:0044257 cellular protein catabolic process	217 out of 6438 genes, 3.4%	0.00034
biological_process	GO:0030900 forebrain development	133 out of 6438 genes, 2.1%	0.00034
molecular_function	GO:0000989 transcription factor activity, transcription factor binding	182 out of 6438 genes, 2.8%	0.00036
biological_process	GO:0045934 negative regulation of nucleobase-containing compound metabolic process	407 out of 6438 genes, 6.3%	0.00037
biological_process	GO:0051603 proteolysis involved in cellular protein catabolic process	212 out of 6438 genes, 3.3%	0.00038
biological_process	GO:0048666 neuron development	254 out of 6438 genes, 3.9%	0.00041
biological_process	GO:0031175 neuron projection development	198 out of 6438 genes, 3.1%	0.00044
biological_process	GO:0044260 cellular macromolecule metabolic process	1914 out of 6438 genes, 29.7%	0.00045
cellular_component	GO:0005667 transcription factor complex	146 out of 6438 genes, 2.3%	0.00049
biological_process	GO:0045664 regulation of neuron differentiation	188 out of 6438 genes, 2.9%	0.00054
biological_process	GO:0010605 negative regulation of macromolecule metabolic process	705 out of 6438 genes, 11.0%	0.00056
molecular_function	GO:0000988 transcription factor activity, protein binding	184 out of 6438 genes, 2.9%	0.00056
biological_process	GO:0016043 cellular component organization	1597 out of 6438 genes, 24.8%	0.00066
cellular_component	GO:0005654 nucleoplasm	866 out of 6438 genes, 13.5%	0.00066
biological_process	GO:0008104 protein localization	522 out of 6438 genes, 8.1%	0.00072
molecular_function	GO:0019899 enzyme binding	588 out of 6438 genes, 9.1%	0.00082
biological_process	GO:0032774 RNA biosynthetic process	385 out of 6438 genes, 6.0%	0.00098
biological_process	GO:0009888 tissue development	508 out of 6438 genes, 7.9%	0.00108
biological_process	GO:0050767 regulation of neurogenesis	223 out of 6438 genes, 3.5%	0.00113
biological_process	GO:0007411 axon guidance	69 out of 6438 genes, 1.1%	0.00117
biological_process	GO:0032501 multicellular organismal process	1642 out of 6438 genes, 25.5%	0.00118
molecular_function	GO:0016747 transferase activity, transferring acyl groups other than amino-acyl groups	94 out of 6438 genes, 1.5%	0.00125
biological_process	GO:0097659 nucleic acid-templated transcription	379 out of 6438 genes, 5.9%	0.00134
biological_process	GO:0006351 transcription, DNA-templated	378 out of 6438 genes, 5.9%	0.00153
cellular_component	GO:0005768 endosome	237 out of 6438 genes, 3.7%	0.00158
cellular_component	GO:0005794 Golgi apparatus	409 out of 6438 genes, 6.4%	0.00164
biological_process	GO:0044087 regulation of cellular component biogenesis	285 out of 6438 genes, 4.4%	0.00183
biological_process	GO:0030163 protein catabolic process	236 out of 6438 genes, 3.7%	0.00209
biological_process	GO:0051962 positive regulation of nervous system development	144 out of 6438 genes, 2.2%	0.00222
biological_process	GO:1902582 single-organism intracellular transport	441 out of 6438 genes, 6.8%	0.00227
biological_process	GO:0033043 regulation of organelle organization	415 out of 6438 genes, 6.4%	0.00245
molecular_function	GO:0005515 protein binding	2021 out of 6438 genes, 31.4%	0.00267
molecular_function	GO:0016746 transferase activity, transferring acyl groups	111 out of 6438 genes, 1.7%	0.00299
biological_process	GO:0070647 protein modification by small protein conjugation or removal	293 out of 6438 genes, 4.6%	0.00321
biological_process	GO:0022604 regulation of cell morphogenesis	187 out of 6438 genes, 2.9%	0.00334
cellular_component	GO:0031090 organelle membrane	720 out of 6438 genes, 11.2%	0.00343
biological_process	GO:0045595 regulation of cell differentiation	477 out of 6438 genes, 7.4%	0.00345
biological_process	GO:0046907 intracellular transport	501 out of 6438 genes, 7.8%	0.00378
biological_process	GO:0048646 anatomical structure formation involved in morphogenesis	299 out of 6438 genes, 4.6%	0.00414
cellular_component	GO:0044431 Golgi apparatus part	206 out of 6438 genes, 3.2%	0.00477
biological_process	GO:0033036 macromolecule localization	616 out of 6438 genes, 9.6%	0.00513
biological_process	GO:0044265 cellular macromolecule catabolic process	266 out of 6438 genes, 4.1%	0.00549
molecular_function	GO:0003712 transcription cofactor activity	154 out of 6438 genes, 2.4%	0.00559
biological_process	GO:0030030 cell projection organization	312 out of 6438 genes, 4.8%	0.00575
biological_process	GO:0000902 cell morphogenesis	312 out of 6438 genes, 4.8%	0.00575
biological_process	GO:0097485 neuron projection guidance	70 out of 6438 genes, 1.1%	0.00595
biological_process	GO:0051179 localization	1537 out of 6438 genes, 23.9%	0.00612
cellular_component	GO:0044422 organelle part	2343 out of 6438 genes, 36.4%	0.0063
biological_process	GO:0060284 regulation of cell development	288 out of 6438 genes, 4.5%	0.00669
biological_process	GO:0042787 protein ubiquitination involved in ubiquitin-dependent protein catabolic process	55 out of 6438 genes, 0.9%	0.00694
biological_process	GO:0048863 stem cell differentiation	87 out of 6438 genes, 1.4%	0.0081
molecular_function	GO:1901363 heterocyclic compound binding	1959 out of 6438 genes, 30.4%	0.00812
molecular_function	GO:0001159 core promoter proximal region DNA binding	125 out of 6438 genes, 1.9%	0.00845
molecular_function	GO:0000987 core promoter proximal region sequence-specific DNA binding	125 out of 6438 genes, 1.9%	0.00845
biological_process	GO:0048513 animal organ development	856 out of 6438 genes, 13.3%	0.00953
cellular_component	GO:0000139 Golgi membrane	148 out of 6438 genes, 2.3%	0.00971
biological_process	GO:0007389 pattern specification process	159 out of 6438 genes, 2.5%	0.01027
biological_process	GO:0060485 mesenchyme development	86 out of 6438 genes, 1.3%	0.0103
biological_process	GO:0007507 heart development	184 out of 6438 genes, 2.9%	0.01208
cellular_component	GO:0044446 intracellular organelle part	2277 out of 6438 genes, 35.4%	0.01364
biological_process	GO:0048858 cell projection morphogenesis	224 out of 6438 genes, 3.5%	0.01451
biological_process	GO:0051246 regulation of protein metabolic process	835 out of 6438 genes, 13.0%	0.01451
molecular_function	GO:0008134 transcription factor binding	186 out of 6438 genes, 2.9%	0.01493
molecular_function	GO:0097159 organic cyclic compound binding	1982 out of 6438 genes, 30.8%	0.01504
biological_process	GO:0044708 single-organism behavior	139 out of 6438 genes, 2.2%	0.01515
biological_process	GO:0032989 cellular component morphogenesis	342 out of 6438 genes, 5.3%	0.0157
biological_process	GO:2000026 regulation of multicellular organismal development	523 out of 6438 genes, 8.1%	0.01603
biological_process	GO:0023051 regulation of signaling	898 out of 6438 genes, 13.9%	0.01719
biological_process	GO:0010646 regulation of cell communication	910 out of 6438 genes, 14.1%	0.01859
molecular_function	GO:0000978 RNA polymerase II core promoter proximal region sequence-specific DNA binding	120 out of 6438 genes, 1.9%	0.02229
biological_process	GO:0003002 regionalization	127 out of 6438 genes, 2.0%	0.02629
biological_process	GO:0032990 cell part morphogenesis	228 out of 6438 genes, 3.5%	0.02683
biological_process	GO:0071840 cellular component organization or biogenesis	1644 out of 6438 genes, 25.5%	0.02783
cellular_component	GO:0043005 neuron projection	217 out of 6438 genes, 3.4%	0.03088
biological_process	GO:0022603 regulation of anatomical structure morphogenesis	310 out of 6438 genes, 4.8%	0.03515
biological_process	GO:0007610 behavior	194 out of 6438 genes, 3.0%	0.03643
biological_process	GO:0060537 muscle tissue development	116 out of 6438 genes, 1.8%	0.03661
biological_process	GO:0007167 enzyme linked receptor protein signaling pathway	214 out of 6438 genes, 3.3%	0.03712
molecular_function	GO:0022804 active transmembrane transporter activity	139 out of 6438 genes, 2.2%	0.03782
biological_process	GO:0003205 cardiac chamber development	69 out of 6438 genes, 1.1%	0.03878
biological_process	GO:0051649 establishment of localization in cell	535 out of 6438 genes, 8.3%	0.03971
biological_process	GO:0009894 regulation of catabolic process	237 out of 6438 genes, 3.7%	0.04059
molecular_function	GO:0005488 binding	3882 out of 6438 genes, 60.3%	0.0409

## Sheet: 14dpi.
Catergory	GO_Term	Cluster frequency	Corrected P-value
biological_process	GO:0051252 regulation of RNA metabolic process	1014 out of 6278 genes, 16.2%	1.38e-16
biological_process	GO:1903506 regulation of nucleic acid-templated transcription	977 out of 6278 genes, 15.6%	1.44e-16
biological_process	GO:2001141 regulation of RNA biosynthetic process	977 out of 6278 genes, 15.6%	2.5e-16
biological_process	GO:0010556 regulation of macromolecule biosynthetic process	1116 out of 6278 genes, 17.8%	1e-15
biological_process	GO:0006355 regulation of transcription, DNA-templated	957 out of 6278 genes, 15.2%	2.15e-15
biological_process	GO:2000112 regulation of cellular macromolecule biosynthetic process	1080 out of 6278 genes, 17.2%	2.87e-15
biological_process	GO:0019222 regulation of metabolic process	2004 out of 6278 genes, 31.9%	4.01e-15
biological_process	GO:0051171 regulation of nitrogen compound metabolic process	1194 out of 6278 genes, 19.0%	3.52e-14
biological_process	GO:0010468 regulation of gene expression	1176 out of 6278 genes, 18.7%	1.19e-13
biological_process	GO:0031326 regulation of cellular biosynthetic process	1160 out of 6278 genes, 18.5%	1.23e-13
biological_process	GO:0007399 nervous system development	660 out of 6278 genes, 10.5%	1.51e-13
biological_process	GO:0060255 regulation of macromolecule metabolic process	1684 out of 6278 genes, 26.8%	1.55e-13
biological_process	GO:0009889 regulation of biosynthetic process	1170 out of 6278 genes, 18.6%	1.02e-12
biological_process	GO:0019219 regulation of nucleobase-containing compound metabolic process	1106 out of 6278 genes, 17.6%	1.87e-12
biological_process	GO:0031323 regulation of cellular metabolic process	1693 out of 6278 genes, 27.0%	3.88e-12
biological_process	GO:0080090 regulation of primary metabolic process	1665 out of 6278 genes, 26.5%	4.75e-12
molecular_function	GO:0016740 transferase activity	984 out of 6278 genes, 15.7%	1.12e-11
biological_process	GO:0050794 regulation of cellular process	3104 out of 6278 genes, 49.4%	2.67e-11
cellular_component	GO:0005622 intracellular	4321 out of 6278 genes, 68.8%	6.32e-11
biological_process	GO:0043412 macromolecule modification	1057 out of 6278 genes, 16.8%	7.52e-11
cellular_component	GO:0044424 intracellular part	4147 out of 6278 genes, 66.1%	1.32e-10
biological_process	GO:0050789 regulation of biological process	3260 out of 6278 genes, 51.9%	1.96e-10
biological_process	GO:0036211 protein modification process	996 out of 6278 genes, 15.9%	2.06e-10
biological_process	GO:0006464 cellular protein modification process	996 out of 6278 genes, 15.9%	2.06e-10
molecular_function	GO:0001071 nucleic acid binding transcription factor activity	357 out of 6278 genes, 5.7%	3.3e-10
molecular_function	GO:0003700 transcription factor activity, sequence-specific DNA binding	357 out of 6278 genes, 5.7%	3.3e-10
molecular_function	GO:0044212 transcription regulatory region DNA binding	292 out of 6278 genes, 4.7%	4.45e-09
molecular_function	GO:0001067 regulatory region nucleic acid binding	294 out of 6278 genes, 4.7%	6.8e-09
molecular_function	GO:0000975 regulatory region DNA binding	294 out of 6278 genes, 4.7%	6.8e-09
biological_process	GO:0006357 regulation of transcription from RNA polymerase II promoter	619 out of 6278 genes, 9.9%	7.21e-09
biological_process	GO:0065007 biological regulation	3412 out of 6278 genes, 54.3%	9.92e-09
cellular_component	GO:0043229 intracellular organelle	3533 out of 6278 genes, 56.3%	1.08e-08
molecular_function	GO:0043565 sequence-specific DNA binding	381 out of 6278 genes, 6.1%	2.05e-08
biological_process	GO:0048699 generation of neurons	451 out of 6278 genes, 7.2%	2.4e-08
molecular_function	GO:0000976 transcription regulatory region sequence-specific DNA binding	245 out of 6278 genes, 3.9%	3.39e-08
biological_process	GO:1902680 positive regulation of RNA biosynthetic process	506 out of 6278 genes, 8.1%	5.77e-08
biological_process	GO:0051254 positive regulation of RNA metabolic process	522 out of 6278 genes, 8.3%	7.19e-08
biological_process	GO:0022008 neurogenesis	483 out of 6278 genes, 7.7%	7.95e-08
biological_process	GO:1903508 positive regulation of nucleic acid-templated transcription	504 out of 6278 genes, 8.0%	7.96e-08
biological_process	GO:0045893 positive regulation of transcription, DNA-templated	504 out of 6278 genes, 8.0%	7.96e-08
cellular_component	GO:0043231 intracellular membrane-bounded organelle	3147 out of 6278 genes, 50.1%	1.14e-07
biological_process	GO:0007417 central nervous system development	265 out of 6278 genes, 4.2%	1.82e-07
biological_process	GO:0010628 positive regulation of gene expression	603 out of 6278 genes, 9.6%	2.15e-07
molecular_function	GO:0000981 RNA polymerase II transcription factor activity, sequence-specific DNA binding	244 out of 6278 genes, 3.9%	2.4e-07
biological_process	GO:0048523 negative regulation of cellular process	1252 out of 6278 genes, 19.9%	4.68e-07
biological_process	GO:0007420 brain development	214 out of 6278 genes, 3.4%	4.93e-07
molecular_function	GO:0000977 RNA polymerase II regulatory region sequence-specific DNA binding	206 out of 6278 genes, 3.3%	6.23e-07
molecular_function	GO:0001012 RNA polymerase II regulatory region DNA binding	206 out of 6278 genes, 3.3%	6.23e-07
biological_process	GO:0060322 head development	228 out of 6278 genes, 3.6%	9.65e-07
biological_process	GO:0044260 cellular macromolecule metabolic process	1890 out of 6278 genes, 30.1%	9.67e-07
biological_process	GO:0007275 multicellular organism development	1265 out of 6278 genes, 20.1%	1.44e-06
molecular_function	GO:0043492 ATPase activity, coupled to movement of substances	63 out of 6278 genes, 1.0%	1.74e-06
biological_process	GO:0010557 positive regulation of macromolecule biosynthetic process	555 out of 6278 genes, 8.8%	1.79e-06
biological_process	GO:0044267 cellular protein metabolic process	1186 out of 6278 genes, 18.9%	1.82e-06
biological_process	GO:0009653 anatomical structure morphogenesis	692 out of 6278 genes, 11.0%	1.85e-06
biological_process	GO:0030182 neuron differentiation	312 out of 6278 genes, 5.0%	1.86e-06
biological_process	GO:0044767 single-organism developmental process	1473 out of 6278 genes, 23.5%	2.22e-06
biological_process	GO:0009893 positive regulation of metabolic process	1149 out of 6278 genes, 18.3%	3.98e-06
cellular_component	GO:0044464 cell part	4805 out of 6278 genes, 76.5%	3.98e-06
cellular_component	GO:0012505 endomembrane system	1040 out of 6278 genes, 16.6%	4.05e-06
cellular_component	GO:0098588 bounding membrane of organelle	508 out of 6278 genes, 8.1%	4.1e-06
biological_process	GO:0048856 anatomical structure development	1403 out of 6278 genes, 22.3%	4.23e-06
cellular_component	GO:0005623 cell	4833 out of 6278 genes, 77.0%	4.28e-06
biological_process	GO:0048731 system development	1151 out of 6278 genes, 18.3%	4.4e-06
biological_process	GO:0032502 developmental process	1491 out of 6278 genes, 23.7%	4.77e-06
molecular_function	GO:1990837 sequence-specific double-stranded DNA binding	252 out of 6278 genes, 4.0%	5.58e-06
biological_process	GO:0048519 negative regulation of biological process	1330 out of 6278 genes, 21.2%	5.94e-06
biological_process	GO:0045944 positive regulation of transcription from RNA polymerase II promoter	376 out of 6278 genes, 6.0%	9.29e-06
biological_process	GO:0032774 RNA biosynthetic process	384 out of 6278 genes, 6.1%	1.41e-05
biological_process	GO:0031328 positive regulation of cellular biosynthetic process	586 out of 6278 genes, 9.3%	1.45e-05
biological_process	GO:2000113 negative regulation of cellular macromolecule biosynthetic process	397 out of 6278 genes, 6.3%	1.67e-05
cellular_component	GO:0043227 membrane-bounded organelle	3502 out of 6278 genes, 55.8%	1.68e-05
biological_process	GO:0045935 positive regulation of nucleobase-containing compound metabolic process	575 out of 6278 genes, 9.2%	1.71e-05
molecular_function	GO:0015399 primary active transmembrane transporter activity	56 out of 6278 genes, 0.9%	1.75e-05
cellular_component	GO:0005634 nucleus	1988 out of 6278 genes, 31.7%	1.75e-05
molecular_function	GO:0015405 P-P-bond-hydrolysis-driven transmembrane transporter activity	56 out of 6278 genes, 0.9%	1.75e-05
biological_process	GO:0010558 negative regulation of macromolecule biosynthetic process	414 out of 6278 genes, 6.6%	1.77e-05
biological_process	GO:0035295 tube development	218 out of 6278 genes, 3.5%	1.82e-05
biological_process	GO:0051173 positive regulation of nitrogen compound metabolic process	600 out of 6278 genes, 9.6%	1.95e-05
biological_process	GO:0097659 nucleic acid-templated transcription	378 out of 6278 genes, 6.0%	2.1e-05
biological_process	GO:0048812 neuron projection morphogenesis	148 out of 6278 genes, 2.4%	2.17e-05
biological_process	GO:0009887 organ morphogenesis	320 out of 6278 genes, 5.1%	2.36e-05
biological_process	GO:0006351 transcription, DNA-templated	377 out of 6278 genes, 6.0%	2.47e-05
biological_process	GO:0061564 axon development	122 out of 6278 genes, 1.9%	3.29e-05
molecular_function	GO:0003690 double-stranded DNA binding	276 out of 6278 genes, 4.4%	3.42e-05
molecular_function	GO:0042626 ATPase activity, coupled to transmembrane movement of substances	53 out of 6278 genes, 0.8%	4.7e-05
molecular_function	GO:0016820 hydrolase activity, acting on acid anhydrides, catalyzing transmembrane movement of substances	53 out of 6278 genes, 0.8%	4.7e-05
cellular_component	GO:0005768 endosome	237 out of 6278 genes, 3.8%	5.2e-05
biological_process	GO:0051960 regulation of nervous system development	252 out of 6278 genes, 4.0%	5.25e-05
biological_process	GO:0007409 axonogenesis	115 out of 6278 genes, 1.8%	5.33e-05
biological_process	GO:0019941 modification-dependent protein catabolic process	187 out of 6278 genes, 3.0%	6.66e-05
biological_process	GO:0045664 regulation of neuron differentiation	187 out of 6278 genes, 3.0%	6.66e-05
biological_process	GO:1902679 negative regulation of RNA biosynthetic process	346 out of 6278 genes, 5.5%	6.77e-05
biological_process	GO:0009891 positive regulation of biosynthetic process	590 out of 6278 genes, 9.4%	7.13e-05
biological_process	GO:0048518 positive regulation of biological process	1659 out of 6278 genes, 26.4%	7.7e-05
biological_process	GO:0044707 single-multicellular organism process	1446 out of 6278 genes, 23.0%	8.29e-05
molecular_function	GO:0003677 DNA binding	633 out of 6278 genes, 10.1%	8.81e-05
biological_process	GO:0048667 cell morphogenesis involved in neuron differentiation	137 out of 6278 genes, 2.2%	9.77e-05
cellular_component	GO:0043226 organelle	3850 out of 6278 genes, 61.3%	0.0001
biological_process	GO:0009790 embryo development	336 out of 6278 genes, 5.4%	0.0001
biological_process	GO:0043632 modification-dependent macromolecule catabolic process	189 out of 6278 genes, 3.0%	0.0001
biological_process	GO:0030154 cell differentiation	933 out of 6278 genes, 14.9%	0.0001
biological_process	GO:1903507 negative regulation of nucleic acid-templated transcription	340 out of 6278 genes, 5.4%	0.0001
biological_process	GO:0006511 ubiquitin-dependent protein catabolic process	185 out of 6278 genes, 2.9%	0.0001
biological_process	GO:0097485 neuron projection guidance	71 out of 6278 genes, 1.1%	0.00012
biological_process	GO:0031175 neuron projection development	196 out of 6278 genes, 3.1%	0.00013
molecular_function	GO:0000989 transcription factor activity, transcription factor binding	180 out of 6278 genes, 2.9%	0.00014
biological_process	GO:0010604 positive regulation of macromolecule metabolic process	905 out of 6278 genes, 14.4%	0.00015
cellular_component	GO:0098805 whole membrane	451 out of 6278 genes, 7.2%	0.00016
molecular_function	GO:0000988 transcription factor activity, protein binding	182 out of 6278 genes, 2.9%	0.00021
biological_process	GO:0051253 negative regulation of RNA metabolic process	356 out of 6278 genes, 5.7%	0.00022
molecular_function	GO:0003676 nucleic acid binding	1188 out of 6278 genes, 18.9%	0.00023
biological_process	GO:0007411 axon guidance	69 out of 6278 genes, 1.1%	0.00023
biological_process	GO:0035239 tube morphogenesis	133 out of 6278 genes, 2.1%	0.00025
biological_process	GO:0000904 cell morphogenesis involved in differentiation	196 out of 6278 genes, 3.1%	0.00029
biological_process	GO:0045892 negative regulation of transcription, DNA-templated	333 out of 6278 genes, 5.3%	0.0003
biological_process	GO:0010629 negative regulation of gene expression	431 out of 6278 genes, 6.9%	0.00035
biological_process	GO:0048468 cell development	490 out of 6278 genes, 7.8%	0.00036
biological_process	GO:0031327 negative regulation of cellular biosynthetic process	427 out of 6278 genes, 6.8%	0.00038
biological_process	GO:0031324 negative regulation of cellular metabolic process	694 out of 6278 genes, 11.1%	0.00046
biological_process	GO:0050793 regulation of developmental process	678 out of 6278 genes, 10.8%	0.00049
biological_process	GO:0044257 cellular protein catabolic process	213 out of 6278 genes, 3.4%	0.00049
biological_process	GO:0051962 positive regulation of nervous system development	143 out of 6278 genes, 2.3%	0.00055
biological_process	GO:0009890 negative regulation of biosynthetic process	431 out of 6278 genes, 6.9%	0.00055
biological_process	GO:0050767 regulation of neurogenesis	220 out of 6278 genes, 3.5%	0.00056
cellular_component	GO:0005737 cytoplasm	3005 out of 6278 genes, 47.9%	0.00056
biological_process	GO:0051603 proteolysis involved in cellular protein catabolic process	208 out of 6278 genes, 3.3%	0.00061
biological_process	GO:0048522 positive regulation of cellular process	1423 out of 6278 genes, 22.7%	0.00062
biological_process	GO:0048869 cellular developmental process	1004 out of 6278 genes, 16.0%	0.00064
biological_process	GO:0048666 neuron development	249 out of 6278 genes, 4.0%	0.00068
molecular_function	GO:0000982 transcription factor activity, RNA polymerase II core promoter proximal region sequence-specific binding	134 out of 6278 genes, 2.1%	0.00087
biological_process	GO:0051172 negative regulation of nitrogen compound metabolic process	433 out of 6278 genes, 6.9%	0.00104
biological_process	GO:0031325 positive regulation of cellular metabolic process	910 out of 6278 genes, 14.5%	0.00107
biological_process	GO:0070647 protein modification by small protein conjugation or removal	289 out of 6278 genes, 4.6%	0.00121
biological_process	GO:0032501 multicellular organismal process	1605 out of 6278 genes, 25.6%	0.00133
biological_process	GO:0051128 regulation of cellular component organization	754 out of 6278 genes, 12.0%	0.00144
biological_process	GO:0009892 negative regulation of metabolic process	756 out of 6278 genes, 12.0%	0.00161
cellular_component	GO:0044440 endosomal part	93 out of 6278 genes, 1.5%	0.00167
biological_process	GO:0016070 RNA metabolic process	670 out of 6278 genes, 10.7%	0.0017
biological_process	GO:0010605 negative regulation of macromolecule metabolic process	688 out of 6278 genes, 11.0%	0.00178
biological_process	GO:0060562 epithelial tube morphogenesis	115 out of 6278 genes, 1.8%	0.00196
molecular_function	GO:1901363 heterocyclic compound binding	1919 out of 6278 genes, 30.6%	0.00239
biological_process	GO:0002009 morphogenesis of an epithelium	165 out of 6278 genes, 2.6%	0.0026
biological_process	GO:0000122 negative regulation of transcription from RNA polymerase II promoter	230 out of 6278 genes, 3.7%	0.00271
biological_process	GO:0050769 positive regulation of neurogenesis	118 out of 6278 genes, 1.9%	0.00282
cellular_component	GO:0010008 endosome membrane	86 out of 6278 genes, 1.4%	0.00287
cellular_component	GO:0005667 transcription factor complex	142 out of 6278 genes, 2.3%	0.00292
biological_process	GO:0044265 cellular macromolecule catabolic process	262 out of 6278 genes, 4.2%	0.00302
molecular_function	GO:0016747 transferase activity, transferring acyl groups other than amino-acyl groups	92 out of 6278 genes, 1.5%	0.00365
biological_process	GO:0006366 transcription from RNA polymerase II promoter	183 out of 6278 genes, 2.9%	0.00367
biological_process	GO:0030163 protein catabolic process	231 out of 6278 genes, 3.7%	0.00428
biological_process	GO:0030900 forebrain development	129 out of 6278 genes, 2.1%	0.00463
biological_process	GO:0060284 regulation of cell development	283 out of 6278 genes, 4.5%	0.00541
biological_process	GO:0007389 pattern specification process	157 out of 6278 genes, 2.5%	0.00575
biological_process	GO:0030030 cell projection organization	306 out of 6278 genes, 4.9%	0.00647
biological_process	GO:0022604 regulation of cell morphogenesis	183 out of 6278 genes, 2.9%	0.00752
molecular_function	GO:0060589 nucleoside-triphosphatase regulator activity	115 out of 6278 genes, 1.8%	0.00825
biological_process	GO:0048598 embryonic morphogenesis	216 out of 6278 genes, 3.4%	0.00847
molecular_function	GO:0000978 RNA polymerase II core promoter proximal region sequence-specific DNA binding	119 out of 6278 genes, 1.9%	0.00858
molecular_function	GO:0003712 transcription cofactor activity	151 out of 6278 genes, 2.4%	0.00863
molecular_function	GO:0004842 ubiquitin-protein transferase activity	170 out of 6278 genes, 2.7%	0.00875
molecular_function	GO:0001159 core promoter proximal region DNA binding	123 out of 6278 genes, 2.0%	0.00882
molecular_function	GO:0000987 core promoter proximal region sequence-specific DNA binding	123 out of 6278 genes, 2.0%	0.00882
biological_process	GO:0003002 regionalization	126 out of 6278 genes, 2.0%	0.00887
biological_process	GO:0048729 tissue morphogenesis	219 out of 6278 genes, 3.5%	0.00946
biological_process	GO:0030111 regulation of Wnt signaling pathway	99 out of 6278 genes, 1.6%	0.00961
biological_process	GO:0045666 positive regulation of neuron differentiation	94 out of 6278 genes, 1.5%	0.0103
molecular_function	GO:0097159 organic cyclic compound binding	1938 out of 6278 genes, 30.9%	0.01051
biological_process	GO:0010648 negative regulation of cell communication	366 out of 6278 genes, 5.8%	0.01103
biological_process	GO:0048646 anatomical structure formation involved in morphogenesis	292 out of 6278 genes, 4.7%	0.01119
biological_process	GO:0032990 cell part morphogenesis	225 out of 6278 genes, 3.6%	0.01168
cellular_component	GO:0005794 Golgi apparatus	397 out of 6278 genes, 6.3%	0.01255
biological_process	GO:0045595 regulation of cell differentiation	465 out of 6278 genes, 7.4%	0.01283
molecular_function	GO:0019787 ubiquitin-like protein transferase activity	175 out of 6278 genes, 2.8%	0.01347
biological_process	GO:0048858 cell projection morphogenesis	220 out of 6278 genes, 3.5%	0.01469
molecular_function	GO:0016746 transferase activity, transferring acyl groups	108 out of 6278 genes, 1.7%	0.01492
biological_process	GO:0045934 negative regulation of nucleobase-containing compound metabolic process	393 out of 6278 genes, 6.3%	0.0152
biological_process	GO:0034654 nucleobase-containing compound biosynthetic process	473 out of 6278 genes, 7.5%	0.01534
biological_process	GO:0043170 macromolecule metabolic process	2063 out of 6278 genes, 32.9%	0.01595
biological_process	GO:0003279 cardiac septum development	48 out of 6278 genes, 0.8%	0.01608
biological_process	GO:0023057 negative regulation of signaling	359 out of 6278 genes, 5.7%	0.01804
biological_process	GO:0009968 negative regulation of signal transduction	342 out of 6278 genes, 5.4%	0.01929
biological_process	GO:0019438 aromatic compound biosynthetic process	493 out of 6278 genes, 7.9%	0.01945
biological_process	GO:0022603 regulation of anatomical structure morphogenesis	305 out of 6278 genes, 4.9%	0.01996
cellular_component	GO:0044431 Golgi apparatus part	200 out of 6278 genes, 3.2%	0.02595
molecular_function	GO:0008134 transcription factor binding	182 out of 6278 genes, 2.9%	0.02628
biological_process	GO:0007610 behavior	191 out of 6278 genes, 3.0%	0.02629
molecular_function	GO:0030695 GTPase regulator activity	101 out of 6278 genes, 1.6%	0.027
biological_process	GO:0032446 protein modification by small protein conjugation	237 out of 6278 genes, 3.8%	0.02964
biological_process	GO:0009792 embryo development ending in birth or egg hatching	219 out of 6278 genes, 3.5%	0.03107
molecular_function	GO:0003682 chromatin binding	162 out of 6278 genes, 2.6%	0.03546
cellular_component	GO:0000139 Golgi membrane	144 out of 6278 genes, 2.3%	0.03584
biological_process	GO:0048513 animal organ development	834 out of 6278 genes, 13.3%	0.03682
biological_process	GO:0048568 embryonic organ development	159 out of 6278 genes, 2.5%	0.03727
biological_process	GO:0043009 chordate embryonic development	214 out of 6278 genes, 3.4%	0.03913
biological_process	GO:0051641 cellular localization	664 out of 6278 genes, 10.6%	0.03976
cellular_component	GO:0031090 organelle membrane	698 out of 6278 genes, 11.1%	0.04005
molecular_function	GO:0001228 transcriptional activator activity, RNA polymerase II transcription regulatory region sequence-specific binding	131 out of 6278 genes, 2.1%	0.04168
biological_process	GO:0000902 cell morphogenesis	303 out of 6278 genes, 4.8%	0.04213
molecular_function	GO:0005096 GTPase activator activity	94 out of 6278 genes, 1.5%	0.04888
molecular_function	GO:0001227 transcriptional repressor activity, RNA polymerase II transcription regulatory region sequence-specific binding	57 out of 6278 genes, 0.9%	0.04895

## Sheet: 21dpi.
Catergory	GO_Term	Cluster frequency	Corrected P-value
biological_process	GO:0010556 regulation of macromolecule biosynthetic process	1116 out of 6240 genes, 17.9%	3.27e-17
biological_process	GO:1903506 regulation of nucleic acid-templated transcription	974 out of 6240 genes, 15.6%	5.25e-17
biological_process	GO:0051252 regulation of RNA metabolic process	1010 out of 6240 genes, 16.2%	8.94e-17
biological_process	GO:2001141 regulation of RNA biosynthetic process	974 out of 6240 genes, 15.6%	9.08e-17
biological_process	GO:2000112 regulation of cellular macromolecule biosynthetic process	1080 out of 6240 genes, 17.3%	1.04e-16
biological_process	GO:0007399 nervous system development	665 out of 6240 genes, 10.7%	2.13e-16
biological_process	GO:0010468 regulation of gene expression	1180 out of 6240 genes, 18.9%	3.4e-16
biological_process	GO:0006355 regulation of transcription, DNA-templated	955 out of 6240 genes, 15.3%	4.15e-16
biological_process	GO:0051171 regulation of nitrogen compound metabolic process	1195 out of 6240 genes, 19.2%	5.99e-16
biological_process	GO:0031326 regulation of cellular biosynthetic process	1161 out of 6240 genes, 18.6%	2.35e-15
biological_process	GO:0019222 regulation of metabolic process	1992 out of 6240 genes, 31.9%	9.21e-15
biological_process	GO:0060255 regulation of macromolecule metabolic process	1680 out of 6240 genes, 26.9%	1.62e-14
biological_process	GO:0009889 regulation of biosynthetic process	1170 out of 6240 genes, 18.8%	3.88e-14
biological_process	GO:0050794 regulation of cellular process	3103 out of 6240 genes, 49.7%	4.54e-14
biological_process	GO:0019219 regulation of nucleobase-containing compound metabolic process	1105 out of 6240 genes, 17.7%	1.49e-13
biological_process	GO:0050789 regulation of biological process	3259 out of 6240 genes, 52.2%	2.81e-13
molecular_function	GO:0016740 transferase activity	985 out of 6240 genes, 15.8%	3.79e-13
biological_process	GO:0031323 regulation of cellular metabolic process	1689 out of 6240 genes, 27.1%	4.26e-13
cellular_component	GO:0005622 intracellular	4308 out of 6240 genes, 69.0%	7.07e-13
biological_process	GO:0080090 regulation of primary metabolic process	1660 out of 6240 genes, 26.6%	9.05e-13
biological_process	GO:0043412 macromolecule modification	1057 out of 6240 genes, 16.9%	4.16e-12
cellular_component	GO:0044424 intracellular part	4132 out of 6240 genes, 66.2%	5.5e-12
biological_process	GO:0036211 protein modification process	995 out of 6240 genes, 15.9%	2.38e-11
biological_process	GO:0006464 cellular protein modification process	995 out of 6240 genes, 15.9%	2.38e-11
molecular_function	GO:0001071 nucleic acid binding transcription factor activity	358 out of 6240 genes, 5.7%	2.97e-11
molecular_function	GO:0003700 transcription factor activity, sequence-specific DNA binding	358 out of 6240 genes, 5.7%	2.97e-11
biological_process	GO:0065007 biological regulation	3408 out of 6240 genes, 54.6%	4.58e-11
biological_process	GO:0048699 generation of neurons	456 out of 6240 genes, 7.3%	7.33e-11
biological_process	GO:0022008 neurogenesis	488 out of 6240 genes, 7.8%	3.14e-10
molecular_function	GO:0044212 transcription regulatory region DNA binding	293 out of 6240 genes, 4.7%	4.6e-10
molecular_function	GO:0001067 regulatory region nucleic acid binding	294 out of 6240 genes, 4.7%	2.08e-09
molecular_function	GO:0000975 regulatory region DNA binding	294 out of 6240 genes, 4.7%	2.08e-09
biological_process	GO:0006357 regulation of transcription from RNA polymerase II promoter	618 out of 6240 genes, 9.9%	2.11e-09
biological_process	GO:0030182 neuron differentiation	317 out of 6240 genes, 5.1%	4.95e-09
biological_process	GO:0007420 brain development	216 out of 6240 genes, 3.5%	1.61e-08
molecular_function	GO:0043565 sequence-specific DNA binding	379 out of 6240 genes, 6.1%	2.87e-08
cellular_component	GO:0043229 intracellular organelle	3510 out of 6240 genes, 56.2%	2.98e-08
biological_process	GO:0060322 head development	230 out of 6240 genes, 3.7%	3.62e-08
molecular_function	GO:0000976 transcription regulatory region sequence-specific DNA binding	244 out of 6240 genes, 3.9%	3.72e-08
cellular_component	GO:0043231 intracellular membrane-bounded organelle	3132 out of 6240 genes, 50.2%	5.09e-08
biological_process	GO:0007417 central nervous system development	265 out of 6240 genes, 4.2%	6.23e-08
molecular_function	GO:0000981 RNA polymerase II transcription factor activity, sequence-specific DNA binding	244 out of 6240 genes, 3.9%	8.92e-08
biological_process	GO:0048468 cell development	500 out of 6240 genes, 8.0%	1.6e-07
biological_process	GO:0044267 cellular protein metabolic process	1185 out of 6240 genes, 19.0%	2.05e-07
cellular_component	GO:0044464 cell part	4785 out of 6240 genes, 76.7%	2.9e-07
biological_process	GO:1902680 positive regulation of RNA biosynthetic process	501 out of 6240 genes, 8.0%	3.97e-07
cellular_component	GO:0005623 cell	4812 out of 6240 genes, 77.1%	4.08e-07
biological_process	GO:0051254 positive regulation of RNA metabolic process	517 out of 6240 genes, 8.3%	4.45e-07
biological_process	GO:0010628 positive regulation of gene expression	599 out of 6240 genes, 9.6%	4.58e-07
biological_process	GO:1903508 positive regulation of nucleic acid-templated transcription	499 out of 6240 genes, 8.0%	5.43e-07
biological_process	GO:0045893 positive regulation of transcription, DNA-templated	499 out of 6240 genes, 8.0%	5.43e-07
biological_process	GO:0048523 negative regulation of cellular process	1245 out of 6240 genes, 20.0%	5.98e-07
molecular_function	GO:0000977 RNA polymerase II regulatory region sequence-specific DNA binding	205 out of 6240 genes, 3.3%	8.17e-07
molecular_function	GO:0001012 RNA polymerase II regulatory region DNA binding	205 out of 6240 genes, 3.3%	8.17e-07
molecular_function	GO:0043492 ATPase activity, coupled to movement of substances	63 out of 6240 genes, 1.0%	1.18e-06
biological_process	GO:0048731 system development	1148 out of 6240 genes, 18.4%	1.29e-06
biological_process	GO:0044260 cellular macromolecule metabolic process	1879 out of 6240 genes, 30.1%	1.31e-06
cellular_component	GO:0012505 endomembrane system	1037 out of 6240 genes, 16.6%	1.54e-06
molecular_function	GO:1990837 sequence-specific double-stranded DNA binding	252 out of 6240 genes, 4.0%	2.16e-06
biological_process	GO:0044767 single-organism developmental process	1465 out of 6240 genes, 23.5%	2.46e-06
biological_process	GO:0007275 multicellular organism development	1257 out of 6240 genes, 20.1%	2.62e-06
biological_process	GO:0048812 neuron projection morphogenesis	149 out of 6240 genes, 2.4%	2.69e-06
molecular_function	GO:0016747 transferase activity, transferring acyl groups other than amino-acyl groups	96 out of 6240 genes, 1.5%	3.08e-06
biological_process	GO:0048666 neuron development	254 out of 6240 genes, 4.1%	3.1e-06
cellular_component	GO:0098588 bounding membrane of organelle	506 out of 6240 genes, 8.1%	3.3e-06
biological_process	GO:0061564 axon development	123 out of 6240 genes, 2.0%	3.58e-06
cellular_component	GO:0005737 cytoplasm	3007 out of 6240 genes, 48.2%	3.7e-06
biological_process	GO:0030154 cell differentiation	935 out of 6240 genes, 15.0%	5.47e-06
biological_process	GO:0000904 cell morphogenesis involved in differentiation	199 out of 6240 genes, 3.2%	5.58e-06
biological_process	GO:0007409 axonogenesis	116 out of 6240 genes, 1.9%	5.69e-06
biological_process	GO:0032502 developmental process	1482 out of 6240 genes, 23.8%	7.26e-06
biological_process	GO:0009887 organ morphogenesis	320 out of 6240 genes, 5.1%	7.87e-06
biological_process	GO:0009653 anatomical structure morphogenesis	686 out of 6240 genes, 11.0%	7.87e-06
biological_process	GO:0048856 anatomical structure development	1393 out of 6240 genes, 22.3%	1.14e-05
molecular_function	GO:0015399 primary active transmembrane transporter activity	56 out of 6240 genes, 0.9%	1.24e-05
molecular_function	GO:0015405 P-P-bond-hydrolysis-driven transmembrane transporter activity	56 out of 6240 genes, 0.9%	1.24e-05
biological_process	GO:0048667 cell morphogenesis involved in neuron differentiation	138 out of 6240 genes, 2.2%	1.28e-05
biological_process	GO:0048519 negative regulation of biological process	1321 out of 6240 genes, 21.2%	1.3e-05
molecular_function	GO:0003690 double-stranded DNA binding	276 out of 6240 genes, 4.4%	1.31e-05
biological_process	GO:0010557 positive regulation of macromolecule biosynthetic process	549 out of 6240 genes, 8.8%	1.41e-05
biological_process	GO:0009893 positive regulation of metabolic process	1140 out of 6240 genes, 18.3%	1.42e-05
biological_process	GO:0048518 positive regulation of biological process	1655 out of 6240 genes, 26.5%	1.48e-05
biological_process	GO:0048522 positive regulation of cellular process	1426 out of 6240 genes, 22.9%	1.61e-05
cellular_component	GO:0043227 membrane-bounded organelle	3482 out of 6240 genes, 55.8%	1.72e-05
biological_process	GO:0010558 negative regulation of macromolecule biosynthetic process	412 out of 6240 genes, 6.6%	1.96e-05
biological_process	GO:2000113 negative regulation of cellular macromolecule biosynthetic process	395 out of 6240 genes, 6.3%	1.97e-05
biological_process	GO:0051960 regulation of nervous system development	252 out of 6240 genes, 4.0%	2.07e-05
biological_process	GO:0051173 positive regulation of nitrogen compound metabolic process	597 out of 6240 genes, 9.6%	2.1e-05
biological_process	GO:0031175 neuron projection development	197 out of 6240 genes, 3.2%	2.1e-05
biological_process	GO:0050793 regulation of developmental process	681 out of 6240 genes, 10.9%	2.19e-05
molecular_function	GO:1901363 heterocyclic compound binding	1924 out of 6240 genes, 30.8%	2.92e-05
biological_process	GO:0010604 positive regulation of macromolecule metabolic process	904 out of 6240 genes, 14.5%	3.36e-05
molecular_function	GO:0042626 ATPase activity, coupled to transmembrane movement of substances	53 out of 6240 genes, 0.8%	3.4e-05
molecular_function	GO:0016820 hydrolase activity, acting on acid anhydrides, catalyzing transmembrane movement of substances	53 out of 6240 genes, 0.8%	3.4e-05
biological_process	GO:0035239 tube morphogenesis	134 out of 6240 genes, 2.1%	3.47e-05
biological_process	GO:0045935 positive regulation of nucleobase-containing compound metabolic process	571 out of 6240 genes, 9.2%	3.52e-05
biological_process	GO:0048869 cellular developmental process	1006 out of 6240 genes, 16.1%	3.71e-05
biological_process	GO:0031328 positive regulation of cellular biosynthetic process	581 out of 6240 genes, 9.3%	4.99e-05
biological_process	GO:0045944 positive regulation of transcription from RNA polymerase II promoter	372 out of 6240 genes, 6.0%	5.06e-05
molecular_function	GO:0016746 transferase activity, transferring acyl groups	112 out of 6240 genes, 1.8%	5.22e-05
biological_process	GO:0030900 forebrain development	132 out of 6240 genes, 2.1%	5.69e-05
biological_process	GO:0035295 tube development	216 out of 6240 genes, 3.5%	5.81e-05
cellular_component	GO:0005667 transcription factor complex	145 out of 6240 genes, 2.3%	6.41e-05
molecular_function	GO:0003677 DNA binding	630 out of 6240 genes, 10.1%	8.33e-05
molecular_function	GO:0003676 nucleic acid binding	1184 out of 6240 genes, 19.0%	0.0001
biological_process	GO:0010629 negative regulation of gene expression	431 out of 6240 genes, 6.9%	0.0001
biological_process	GO:0031327 negative regulation of cellular biosynthetic process	427 out of 6240 genes, 6.8%	0.00011
biological_process	GO:0051128 regulation of cellular component organization	756 out of 6240 genes, 12.1%	0.00011
molecular_function	GO:0097159 organic cyclic compound binding	1944 out of 6240 genes, 31.2%	0.00012
biological_process	GO:0009790 embryo development	334 out of 6240 genes, 5.4%	0.00015
biological_process	GO:0009890 negative regulation of biosynthetic process	431 out of 6240 genes, 6.9%	0.00016
molecular_function	GO:0000989 transcription factor activity, transcription factor binding	179 out of 6240 genes, 2.9%	0.00019
biological_process	GO:0009891 positive regulation of biosynthetic process	585 out of 6240 genes, 9.4%	0.00022
cellular_component	GO:0005634 nucleus	1968 out of 6240 genes, 31.5%	0.00024
biological_process	GO:0031325 positive regulation of cellular metabolic process	909 out of 6240 genes, 14.6%	0.00024
biological_process	GO:0045664 regulation of neuron differentiation	185 out of 6240 genes, 3.0%	0.00025
cellular_component	GO:0005768 endosome	234 out of 6240 genes, 3.8%	0.00027
biological_process	GO:0032774 RNA biosynthetic process	378 out of 6240 genes, 6.1%	0.00027
molecular_function	GO:0000988 transcription factor activity, protein binding	181 out of 6240 genes, 2.9%	0.00028
biological_process	GO:0060562 epithelial tube morphogenesis	116 out of 6240 genes, 1.9%	0.00029
cellular_component	GO:0043226 organelle	3823 out of 6240 genes, 61.3%	0.00034
biological_process	GO:1902679 negative regulation of RNA biosynthetic process	342 out of 6240 genes, 5.5%	0.00038
biological_process	GO:0097659 nucleic acid-templated transcription	372 out of 6240 genes, 6.0%	0.0004
biological_process	GO:0006351 transcription, DNA-templated	371 out of 6240 genes, 5.9%	0.00047
molecular_function	GO:0000982 transcription factor activity, RNA polymerase II core promoter proximal region sequence-specific binding	134 out of 6240 genes, 2.1%	0.00049
biological_process	GO:0051172 negative regulation of nitrogen compound metabolic process	432 out of 6240 genes, 6.9%	0.00057
biological_process	GO:1903507 negative regulation of nucleic acid-templated transcription	336 out of 6240 genes, 5.4%	0.00058
biological_process	GO:0003279 cardiac septum development	49 out of 6240 genes, 0.8%	0.00059
biological_process	GO:0050767 regulation of neurogenesis	219 out of 6240 genes, 3.5%	0.00061
biological_process	GO:0044087 regulation of cellular component biogenesis	280 out of 6240 genes, 4.5%	0.00066
biological_process	GO:0044707 single-multicellular organism process	1432 out of 6240 genes, 22.9%	0.00067
biological_process	GO:0097485 neuron projection guidance	70 out of 6240 genes, 1.1%	0.00083
biological_process	GO:0031324 negative regulation of cellular metabolic process	689 out of 6240 genes, 11.0%	0.00093
biological_process	GO:0051253 negative regulation of RNA metabolic process	352 out of 6240 genes, 5.6%	0.00109
biological_process	GO:0007411 axon guidance	68 out of 6240 genes, 1.1%	0.00149
molecular_function	GO:0005488 binding	3782 out of 6240 genes, 60.6%	0.00154
biological_process	GO:0045892 negative regulation of transcription, DNA-templated	329 out of 6240 genes, 5.3%	0.00169
biological_process	GO:0048598 embryonic morphogenesis	217 out of 6240 genes, 3.5%	0.00176
biological_process	GO:0010605 negative regulation of macromolecule metabolic process	684 out of 6240 genes, 11.0%	0.00226
molecular_function	GO:0044877 macromolecular complex binding	472 out of 6240 genes, 7.6%	0.00255
biological_process	GO:0030030 cell projection organization	306 out of 6240 genes, 4.9%	0.00258
biological_process	GO:0009892 negative regulation of metabolic process	751 out of 6240 genes, 12.0%	0.00262
cellular_component	GO:0005794 Golgi apparatus	398 out of 6240 genes, 6.4%	0.00285
biological_process	GO:0080135 regulation of cellular response to stress	225 out of 6240 genes, 3.6%	0.00296
molecular_function	GO:0035639 purine ribonucleoside triphosphate binding	726 out of 6240 genes, 11.6%	0.00297
biological_process	GO:0051962 positive regulation of nervous system development	141 out of 6240 genes, 2.3%	0.00301
molecular_function	GO:0017076 purine nucleotide binding	743 out of 6240 genes, 11.9%	0.00314
biological_process	GO:0016043 cellular component organization	1548 out of 6240 genes, 24.8%	0.00317
molecular_function	GO:0005515 protein binding	1963 out of 6240 genes, 31.5%	0.00338
molecular_function	GO:0001883 purine nucleoside binding	730 out of 6240 genes, 11.7%	0.00357
biological_process	GO:0002009 morphogenesis of an epithelium	164 out of 6240 genes, 2.6%	0.0037
molecular_function	GO:0001882 nucleoside binding	732 out of 6240 genes, 11.7%	0.00391
molecular_function	GO:0032550 purine ribonucleoside binding	729 out of 6240 genes, 11.7%	0.00394
biological_process	GO:0010648 negative regulation of cell communication	366 out of 6240 genes, 5.9%	0.00404
biological_process	GO:0022603 regulation of anatomical structure morphogenesis	306 out of 6240 genes, 4.9%	0.00432
biological_process	GO:0060284 regulation of cell development	282 out of 6240 genes, 4.5%	0.00451
molecular_function	GO:0032555 purine ribonucleotide binding	739 out of 6240 genes, 11.8%	0.00464
molecular_function	GO:0032549 ribonucleoside binding	730 out of 6240 genes, 11.7%	0.00475
molecular_function	GO:0003712 transcription cofactor activity	151 out of 6240 genes, 2.4%	0.00489
biological_process	GO:0003002 regionalization	126 out of 6240 genes, 2.0%	0.00521
molecular_function	GO:0000978 RNA polymerase II core promoter proximal region sequence-specific DNA binding	119 out of 6240 genes, 1.9%	0.00525
molecular_function	GO:0001159 core promoter proximal region DNA binding	123 out of 6240 genes, 2.0%	0.00534
molecular_function	GO:0000987 core promoter proximal region sequence-specific DNA binding	123 out of 6240 genes, 2.0%	0.00534
biological_process	GO:0060485 mesenchyme development	85 out of 6240 genes, 1.4%	0.00562
biological_process	GO:0032501 multicellular organismal process	1591 out of 6240 genes, 25.5%	0.00627
biological_process	GO:0023057 negative regulation of signaling	359 out of 6240 genes, 5.8%	0.0068
biological_process	GO:0044708 single-organism behavior	137 out of 6240 genes, 2.2%	0.00706
biological_process	GO:0009968 negative regulation of signal transduction	342 out of 6240 genes, 5.5%	0.0075
biological_process	GO:0032989 cellular component morphogenesis	335 out of 6240 genes, 5.4%	0.00799
biological_process	GO:0070647 protein modification by small protein conjugation or removal	285 out of 6240 genes, 4.6%	0.0081
biological_process	GO:0007389 pattern specification process	156 out of 6240 genes, 2.5%	0.00838
cellular_component	GO:0000139 Golgi membrane	145 out of 6240 genes, 2.3%	0.00904
biological_process	GO:0048646 anatomical structure formation involved in morphogenesis	291 out of 6240 genes, 4.7%	0.00905
biological_process	GO:2000026 regulation of multicellular organismal development	511 out of 6240 genes, 8.2%	0.00922
cellular_component	GO:0098805 whole membrane	441 out of 6240 genes, 7.1%	0.00931
biological_process	GO:0022604 regulation of cell morphogenesis	182 out of 6240 genes, 2.9%	0.00937
biological_process	GO:0000902 cell morphogenesis	304 out of 6240 genes, 4.9%	0.00957
molecular_function	GO:0032553 ribonucleotide binding	743 out of 6240 genes, 11.9%	0.0096
biological_process	GO:0048729 tissue morphogenesis	218 out of 6240 genes, 3.5%	0.00992
biological_process	GO:0051641 cellular localization	664 out of 6240 genes, 10.6%	0.01012
biological_process	GO:0045595 regulation of cell differentiation	463 out of 6240 genes, 7.4%	0.01124
biological_process	GO:0019941 modification-dependent protein catabolic process	181 out of 6240 genes, 2.9%	0.01127
biological_process	GO:0032990 cell part morphogenesis	224 out of 6240 genes, 3.6%	0.01191
cellular_component	GO:0044431 Golgi apparatus part	200 out of 6240 genes, 3.2%	0.01395
biological_process	GO:0048858 cell projection morphogenesis	219 out of 6240 genes, 3.5%	0.01524
biological_process	GO:0043632 modification-dependent macromolecule catabolic process	183 out of 6240 genes, 2.9%	0.01534
cellular_component	GO:0043005 neuron projection	213 out of 6240 genes, 3.4%	0.01568
molecular_function	GO:1901265 nucleoside phosphate binding	929 out of 6240 genes, 14.9%	0.01582
molecular_function	GO:0000166 nucleotide binding	929 out of 6240 genes, 14.9%	0.01582
biological_process	GO:0048513 animal organ development	832 out of 6240 genes, 13.3%	0.01585
cellular_component	GO:0031090 organelle membrane	697 out of 6240 genes, 11.2%	0.01593
biological_process	GO:0006511 ubiquitin-dependent protein catabolic process	179 out of 6240 genes, 2.9%	0.01625
cellular_component	GO:0097458 neuron part	314 out of 6240 genes, 5.0%	0.01766
molecular_function	GO:0003682 chromatin binding	162 out of 6240 genes, 2.6%	0.02025
molecular_function	GO:0003924 GTPase activity	78 out of 6240 genes, 1.2%	0.02368
biological_process	GO:0035556 intracellular signal transduction	478 out of 6240 genes, 7.7%	0.02464
biological_process	GO:0008104 protein localization	502 out of 6240 genes, 8.0%	0.026
biological_process	GO:0006366 transcription from RNA polymerase II promoter	180 out of 6240 genes, 2.9%	0.0263
biological_process	GO:0045934 negative regulation of nucleobase-containing compound metabolic process	390 out of 6240 genes, 6.2%	0.02762
biological_process	GO:0043170 macromolecule metabolic process	2049 out of 6240 genes, 32.8%	0.0295
biological_process	GO:0009101 glycoprotein biosynthetic process	126 out of 6240 genes, 2.0%	0.03038
biological_process	GO:0007610 behavior	190 out of 6240 genes, 3.0%	0.03059
biological_process	GO:0044257 cellular protein catabolic process	207 out of 6240 genes, 3.3%	0.03479
molecular_function	GO:0001227 transcriptional repressor activity, RNA polymerase II transcription regulatory region sequence-specific binding	57 out of 6240 genes, 0.9%	0.03662
molecular_function	GO:0003713 transcription coactivator activity	93 out of 6240 genes, 1.5%	0.04092
molecular_function	GO:0019899 enzyme binding	564 out of 6240 genes, 9.0%	0.04174
biological_process	GO:0019538 protein metabolic process	1358 out of 6240 genes, 21.8%	0.04301
biological_process	GO:0051603 proteolysis involved in cellular protein catabolic process	202 out of 6240 genes, 3.2%	0.04451
biological_process	GO:0007167 enzyme linked receptor protein signaling pathway	209 out of 6240 genes, 3.3%	0.04456
biological_process	GO:0045165 cell fate commitment	86 out of 6240 genes, 1.4%	0.04697
biological_process	GO:0071840 cellular component organization or biogenesis	1596 out of 6240 genes, 25.6%	0.04698
