# Supplementary material for: Integrated Analysis of miRNA and mRNA Expression Profiles in Spleen of Specific Pathogen-Free Chicken Infected with Avian Reticuloendotheliosis Virus Strain SNV
Source: Int J Mol Sci. 2019 Feb 27;20(5):1041. doi: 10.3390/ijms20051041 (PMC6429403; doi:10.3390/ijms20051041)
Supplement: Supplementary file 1 [file ijms-20-01041-s001.zip › supplement/Table S2. Detailed information of the KEGG pathways of the CTGs at 7, 14 and 21 dpi.xlsx]

## Sheet: 7dpi.
Pathway_ID	Pathway	level1	level2	DEG_number	Total_number	pvalue
ko04144	Endocytosis	Cellular Processes	Transport and catabolism	208	241	7.66096e-07
ko04520	Adherens junction	Cellular Processes	Cellular commiunity	66	69	1.43334e-06
ko04310	Wnt signaling pathway	Environmental Information Processing	Signal transduction	112	124	2.24563e-06
ko02010	ABC transporters	Environmental Information Processing	Membrane transport	39	39	5.60772e-06
ko04360	Axon guidance	Organismal Systems	Development	143	163	5.74548e-06
ko04810	Regulation of actin cytoskeleton	Cellular Processes	Cell motility	158	183	1.574e-05
ko04024	cAMP signaling pathway	Environmental Information Processing	Signal transduction	150	174	3.09283e-05
ko04550	Signaling pathways regulating pluripotency of stem cells	Cellular Processes	Cellular commiunity	115	131	4.46384e-05
ko04340	Hedgehog signaling pathway	Environmental Information Processing	Signal transduction	45	47	7.55112e-05
ko04015	Rap1 signaling pathway	Environmental Information Processing	Signal transduction	159	187	9.14988e-05
ko04510	Focal adhesion	Cellular Processes	Cellular commiunity	161	190	0.000121137
ko04390	Hippo signaling pathway	Environmental Information Processing	Signal transduction	126	147	0.000231458
ko00512	Mucin type O-Glycan biosynthesis	Metabolism	Glycan biosynthesis and metabolism	27	27	0.00023279
ko00970	Aminoacyl-tRNA biosynthesis	Genetic Information Processing	Translation	40	42	0.000288414
ko04214	Apoptosis - fly	Cellular Processes	Cell growth and death	50	54	0.000370872
ko04925	Aldosterone synthesis and secretion	Organismal Systems	Endocrine system	59	65	0.000453824
ko04916	Melanogenesis	Organismal Systems	Endocrine system	80	91	0.000593337
ko04722	Neurotrophin signaling pathway	Organismal Systems	Nervous system	96	111	0.000650887
ko04150	mTOR signaling pathway	Environmental Information Processing	Signal transduction	47	51	0.000755305
ko04915	Estrogen signaling pathway	Organismal Systems	Endocrine system	70	79	0.000779727
ko04010	MAPK signaling pathway	Environmental Information Processing	Signal transduction	187	227	0.00085816
ko04320	Dorso-ventral axis formation	Organismal Systems	Development	21	21	0.00149708
ko04211	Longevity regulating pathway	Organismal Systems	Aging	70	80	0.00175971
ko00532	Glycosaminoglycan biosynthesis - chondroitin sulfate / dermatan sulfate	Metabolism	Glycan biosynthesis and metabolism	20	20	0.0020413
ko04922	Glucagon signaling pathway	Organismal Systems	Endocrine system	69	79	0.00211694
ko04212	Longevity regulating pathway - worm	Organismal Systems	Aging	58	66	0.00349066
ko03022	Basal transcription factors	Genetic Information Processing	Transcription	35	38	0.0039436
ko00514	Other types of O-glycan biosynthesis	Metabolism	Glycan biosynthesis and metabolism	29	31	0.00496849
ko04391	Hippo signaling pathway - fly	Environmental Information Processing	Signal transduction	56	64	0.00509254
ko04330	Notch signaling pathway	Environmental Information Processing	Signal transduction	38	42	0.00586317
ko04012	ErbB signaling pathway	Environmental Information Processing	Signal transduction	67	78	0.00613296
ko04540	Gap junction	Cellular Processes	Cellular commiunity	69	81	0.00834766
ko04720	Long-term potentiation	Organismal Systems	Nervous system	49	56	0.00873336
ko00533	Glycosaminoglycan biosynthesis - keratan sulfate	Metabolism	Glycan biosynthesis and metabolism	15	15	0.00961589
ko04728	Dopaminergic synapse	Organismal Systems	Nervous system	90	108	0.0100181
ko04350	TGF-beta signaling pathway	Environmental Information Processing	Signal transduction	67	79	0.0114858
ko04914	Progesterone-mediated oocyte maturation	Organismal Systems	Endocrine system	62	73	0.0139566
ko04971	Gastric acid secretion	Organismal Systems	Digestive system	54	63	0.0148134
ko04130	SNARE interactions in vesicular transport	Genetic Information Processing	Folding, sorting and degradation	29	32	0.0156471
ko04114	Oocyte meiosis	Cellular Processes	Cell growth and death	76	91	0.0156635
ko00601	Glycosphingolipid biosynthesis - lacto and neolacto series	Metabolism	Glycan biosynthesis and metabolism	19	20	0.0168804
ko04917	Prolactin signaling pathway	Organismal Systems	Endocrine system	57	67	0.0169775
ko04713	Circadian entrainment	Organismal Systems	Environmental adaptation	68	81	0.0174023
ko04961	Endocrine and other factor-regulated calcium reabsorption	Organismal Systems	Excretory system	32	36	0.021016
ko04742	Taste transduction	Organismal Systems	Sensory system	40	46	0.0219288
ko04919	Thyroid hormone signaling pathway	Organismal Systems	Endocrine system	84	102	0.0224878
ko00450	Selenocompound metabolism	Metabolism	Metabolism of other amino acids	12	12	0.024359
ko04966	Collecting duct acid secretion	Organismal Systems	Excretory system	22	24	0.0272845
ko04721	Synaptic vesicle cycle	Organismal Systems	Nervous system	50	59	0.0285985
ko04910	Insulin signaling pathway	Organismal Systems	Endocrine system	99	122	0.0292076
ko04139	Regulation of mitophagy - yeast	Cellular Processes	Transport and catabolism	21	23	0.0344583
ko04071	Sphingolipid signaling pathway	Environmental Information Processing	Signal transduction	84	103	0.0346578
ko04152	AMPK signaling pathway	Environmental Information Processing	Signal transduction	87	107	0.0363303
ko00670	One carbon pool by folate	Metabolism	Metabolism of cofactors and vitamins	16	17	0.0371298
ko04978	Mineral absorption	Organismal Systems	Digestive system	28	32	0.0467013
ko04022	cGMP-PKG signaling pathway	Environmental Information Processing	Signal transduction	114	143	0.0487363

## Sheet: 14dpi.
Pathway_ID	Pathway	level1	level2	DEG_number	Total_number	pvalue
ko04520	Adherens junction	Cellular Processes	Cellular commiunity	67	69	5.55448e-08
ko04550	Signaling pathways regulating pluripotency of stem cells	Cellular Processes	Cellular commiunity	118	131	3.73147e-07
ko04310	Wnt signaling pathway	Environmental Information Processing	Signal transduction	112	124	5.22005e-07
ko04360	Axon guidance	Organismal Systems	Development	143	163	1.10436e-06
ko04144	Endocytosis	Cellular Processes	Transport and catabolism	205	241	1.12627e-06
ko02010	ABC transporters	Environmental Information Processing	Membrane transport	39	39	2.79779e-06
ko04916	Melanogenesis	Organismal Systems	Endocrine system	83	91	6.12975e-06
ko04390	Hippo signaling pathway	Environmental Information Processing	Signal transduction	127	147	2.56284e-05
ko04214	Apoptosis - fly	Cellular Processes	Cell growth and death	51	54	3.43864e-05
ko04340	Hedgehog signaling pathway	Environmental Information Processing	Signal transduction	45	47	3.69347e-05
ko04010	MAPK signaling pathway	Environmental Information Processing	Signal transduction	189	227	5.00188e-05
ko00512	Mucin type O-Glycan biosynthesis	Metabolism	Glycan biosynthesis and metabolism	27	27	0.000143903
ko00970	Aminoacyl-tRNA biosynthesis	Genetic Information Processing	Translation	40	42	0.000154127
ko04024	cAMP signaling pathway	Environmental Information Processing	Signal transduction	146	174	0.000166819
ko04810	Regulation of actin cytoskeleton	Cellular Processes	Cell motility	153	183	0.000169553
ko04015	Rap1 signaling pathway	Environmental Information Processing	Signal transduction	156	187	0.000183995
ko04150	mTOR signaling pathway	Environmental Information Processing	Signal transduction	47	51	0.000388727
ko04925	Aldosterone synthesis and secretion	Organismal Systems	Endocrine system	58	65	0.000718455
ko04510	Focal adhesion	Cellular Processes	Cellular commiunity	156	190	0.00084306
ko04330	Notch signaling pathway	Environmental Information Processing	Signal transduction	39	42	0.000859195
ko04350	TGF-beta signaling pathway	Environmental Information Processing	Signal transduction	69	79	0.000960043
ko04320	Dorso-ventral axis formation	Organismal Systems	Development	21	21	0.00103
ko04722	Neurotrophin signaling pathway	Organismal Systems	Nervous system	94	111	0.00128737
ko00532	Glycosaminoglycan biosynthesis - chondroitin sulfate / dermatan sulfate	Metabolism	Glycan biosynthesis and metabolism	20	20	0.00142969
ko04540	Gap junction	Cellular Processes	Cellular commiunity	70	81	0.00170432
ko04211	Longevity regulating pathway	Organismal Systems	Aging	69	80	0.0020623
ko03022	Basal transcription factors	Genetic Information Processing	Transcription	35	38	0.00240012
ko04922	Glucagon signaling pathway	Organismal Systems	Endocrine system	68	79	0.00249114
ko04721	Synaptic vesicle cycle	Organismal Systems	Nervous system	52	59	0.00263764
ko00514	Other types of O-glycan biosynthesis	Metabolism	Glycan biosynthesis and metabolism	29	31	0.00322198
ko04917	Prolactin signaling pathway	Organismal Systems	Endocrine system	58	67	0.00389449
ko04961	Endocrine and other factor-regulated calcium reabsorption	Organismal Systems	Excretory system	33	36	0.00396773
ko04713	Circadian entrainment	Organismal Systems	Environmental adaptation	69	81	0.00412067
ko04728	Dopaminergic synapse	Organismal Systems	Nervous system	90	108	0.00445145
ko04962	Vasopressin-regulated water reabsorption	Organismal Systems	Excretory system	37	41	0.00446909
ko04212	Longevity regulating pathway - worm	Organismal Systems	Aging	57	66	0.00472484
ko04919	Thyroid hormone signaling pathway	Organismal Systems	Endocrine system	85	102	0.00564725
ko04915	Estrogen signaling pathway	Organismal Systems	Endocrine system	67	79	0.00586623
ko04911	Insulin secretion	Organismal Systems	Endocrine system	59	69	0.00658619
ko00533	Glycosaminoglycan biosynthesis - keratan sulfate	Metabolism	Glycan biosynthesis and metabolism	15	15	0.00736254
ko04910	Insulin signaling pathway	Organismal Systems	Endocrine system	100	122	0.00764321
ko04727	GABAergic synapse	Organismal Systems	Nervous system	61	72	0.00887277
ko04071	Sphingolipid signaling pathway	Environmental Information Processing	Signal transduction	85	103	0.00954209
ko04141	Protein processing in endoplasmic reticulum	Genetic Information Processing	Folding, sorting and degradation	120	149	0.0111817
ko00601	Glycosphingolipid biosynthesis - lacto and neolacto series	Metabolism	Glycan biosynthesis and metabolism	19	20	0.012524
ko04720	Long-term potentiation	Organismal Systems	Nervous system	48	56	0.012732
ko04012	ErbB signaling pathway	Environmental Information Processing	Signal transduction	65	78	0.0148257
ko00534	Glycosaminoglycan biosynthesis - heparan sulfate / heparin	Metabolism	Glycan biosynthesis and metabolism	23	25	0.0155069
ko04152	AMPK signaling pathway	Environmental Information Processing	Signal transduction	87	107	0.0184453
ko04971	Gastric acid secretion	Organismal Systems	Digestive system	53	63	0.0189899
ko00450	Selenocompound metabolism	Metabolism	Metabolism of other amino acids	12	12	0.0196747
ko04966	Collecting duct acid secretion	Organismal Systems	Excretory system	22	24	0.019981
ko04723	Retrograde endocannabinoid signaling	Organismal Systems	Nervous system	73	89	0.0206368
ko04725	Cholinergic synapse	Organismal Systems	Nervous system	76	93	0.0215892
ko04921	Oxytocin signaling pathway	Organismal Systems	Endocrine system	113	142	0.0256442
ko04139	Regulation of mitophagy - yeast	Cellular Processes	Transport and catabolism	21	23	0.0256723
ko04261	Adrenergic signaling in cardiomyocytes	Organismal Systems	Circulatory system	100	125	0.0270859
ko00670	One carbon pool by folate	Metabolism	Metabolism of cofactors and vitamins	16	17	0.0290266
ko04391	Hippo signaling pathway - fly	Environmental Information Processing	Signal transduction	53	64	0.0333544
ko04130	SNARE interactions in vesicular transport	Genetic Information Processing	Folding, sorting and degradation	28	32	0.0333695
ko04022	cGMP-PKG signaling pathway	Environmental Information Processing	Signal transduction	113	143	0.0360649
ko04011	MAPK signaling pathway - yeast	Environmental Information Processing	Signal transduction	23	26	0.0423731
ko04666	Fc gamma R-mediated phagocytosis	Organismal Systems	Immune system	61	75	0.0444207
ko04973	Carbohydrate digestion and absorption	Organismal Systems	Digestive system	30	35	0.0473753
ko04068	FoxO signaling pathway	Environmental Information Processing	Signal transduction	98	124	0.0484818
ko04114	Oocyte meiosis	Cellular Processes	Cell growth and death	73	91	0.0493639

## Sheet: 21dpi.
Pathway_ID	Pathway	level1	level2	DEG_number	Total_number	pvalue
ko04520	Adherens junction	Cellular Processes	Cellular commiunity	67	69	3.77731e-08
ko04360	Axon guidance	Organismal Systems	Development	143	163	6.14793e-07
ko04550	Signaling pathways regulating pluripotency of stem cells	Cellular Processes	Cellular commiunity	117	131	7.59101e-07
ko04310	Wnt signaling pathway	Environmental Information Processing	Signal transduction	111	124	1.11054e-06
ko04024	cAMP signaling pathway	Environmental Information Processing	Signal transduction	151	174	1.37231e-06
ko04390	Hippo signaling pathway	Environmental Information Processing	Signal transduction	129	147	2.12128e-06
ko02010	ABC transporters	Environmental Information Processing	Membrane transport	39	39	2.19769e-06
ko04340	Hedgehog signaling pathway	Environmental Information Processing	Signal transduction	46	47	2.97106e-06
ko04144	Endocytosis	Cellular Processes	Transport and catabolism	202	241	5.87642e-06
ko04010	MAPK signaling pathway	Environmental Information Processing	Signal transduction	190	227	1.3331e-05
ko00970	Aminoacyl-tRNA biosynthesis	Genetic Information Processing	Translation	41	42	1.42507e-05
ko04916	Melanogenesis	Organismal Systems	Endocrine system	82	91	1.58298e-05
ko04810	Regulation of actin cytoskeleton	Cellular Processes	Cell motility	155	183	2.19803e-05
ko04214	Apoptosis - fly	Cellular Processes	Cell growth and death	51	54	2.61988e-05
ko04015	Rap1 signaling pathway	Environmental Information Processing	Signal transduction	157	187	5.32197e-05
ko00512	Mucin type O-Glycan biosynthesis	Metabolism	Glycan biosynthesis and metabolism	27	27	0.00012177
ko04150	mTOR signaling pathway	Environmental Information Processing	Signal transduction	47	51	0.000307921
ko04925	Aldosterone synthesis and secretion	Organismal Systems	Endocrine system	58	65	0.00055561
ko04211	Longevity regulating pathway	Organismal Systems	Aging	70	80	0.00058884
ko04350	TGF-beta signaling pathway	Environmental Information Processing	Signal transduction	69	79	0.000725131
ko04922	Glucagon signaling pathway	Organismal Systems	Endocrine system	69	79	0.000725131
ko04320	Dorso-ventral axis formation	Organismal Systems	Development	21	21	0.000904578
ko04962	Vasopressin-regulated water reabsorption	Organismal Systems	Excretory system	38	41	0.000918724
ko04722	Neurotrophin signaling pathway	Organismal Systems	Nervous system	94	111	0.000924941
ko04510	Focal adhesion	Cellular Processes	Cellular commiunity	155	190	0.000987655
ko00532	Glycosaminoglycan biosynthesis - chondroitin sulfate / dermatan sulfate	Metabolism	Glycan biosynthesis and metabolism	20	20	0.0012634
ko03022	Basal transcription factors	Genetic Information Processing	Transcription	35	38	0.00201653
ko04911	Insulin secretion	Organismal Systems	Endocrine system	60	69	0.00206773
ko04540	Gap junction	Cellular Processes	Cellular commiunity	69	81	0.00320203
ko04919	Thyroid hormone signaling pathway	Organismal Systems	Endocrine system	85	102	0.00428133
ko04012	ErbB signaling pathway	Environmental Information Processing	Signal transduction	66	78	0.00552079
ko04391	Hippo signaling pathway - fly	Environmental Information Processing	Signal transduction	55	64	0.00559783
ko04728	Dopaminergic synapse	Organismal Systems	Nervous system	89	108	0.00663897
ko00533	Glycosaminoglycan biosynthesis - keratan sulfate	Metabolism	Glycan biosynthesis and metabolism	15	15	0.00671066
ko04071	Sphingolipid signaling pathway	Environmental Information Processing	Signal transduction	85	103	0.00733616
ko04212	Longevity regulating pathway - worm	Organismal Systems	Aging	56	66	0.0092216
ko04666	Fc gamma R-mediated phagocytosis	Organismal Systems	Immune system	63	75	0.00934981
ko04330	Notch signaling pathway	Environmental Information Processing	Signal transduction	37	42	0.00973964
ko04915	Estrogen signaling pathway	Organismal Systems	Endocrine system	66	79	0.0101298
ko04720	Long-term potentiation	Organismal Systems	Nervous system	48	56	0.0106012
ko00601	Glycosphingolipid biosynthesis - lacto and neolacto series	Metabolism	Glycan biosynthesis and metabolism	19	20	0.0112851
ko00514	Other types of O-glycan biosynthesis	Metabolism	Glycan biosynthesis and metabolism	28	31	0.0117587
ko04961	Endocrine and other factor-regulated calcium reabsorption	Organismal Systems	Excretory system	32	36	0.0121682
ko00534	Glycosaminoglycan biosynthesis - heparan sulfate / heparin	Metabolism	Glycan biosynthesis and metabolism	23	25	0.0138194
ko04721	Synaptic vesicle cycle	Organismal Systems	Nervous system	50	59	0.0143573
ko04971	Gastric acid secretion	Organismal Systems	Digestive system	53	63	0.0157767
ko04917	Prolactin signaling pathway	Organismal Systems	Endocrine system	56	67	0.0170956
ko04022	cGMP-PKG signaling pathway	Environmental Information Processing	Signal transduction	114	143	0.0173003
ko04966	Collecting duct acid secretion	Organismal Systems	Excretory system	22	24	0.0179137
ko04151	PI3K-Akt signaling pathway	Environmental Information Processing	Signal transduction	229	297	0.0186962
ko04139	Regulation of mitophagy - yeast	Cellular Processes	Transport and catabolism	21	23	0.0231544
ko04918	Thyroid hormone synthesis	Organismal Systems	Endocrine system	47	56	0.0245327
ko04152	AMPK signaling pathway	Environmental Information Processing	Signal transduction	86	107	0.0254164
ko00670	One carbon pool by folate	Metabolism	Metabolism of cofactors and vitamins	16	17	0.0266352
ko04713	Circadian entrainment	Organismal Systems	Environmental adaptation	66	81	0.0287396
ko04742	Taste transduction	Organismal Systems	Sensory system	39	46	0.0294289
ko04910	Insulin signaling pathway	Organismal Systems	Endocrine system	97	122	0.0303432
ko04727	GABAergic synapse	Organismal Systems	Nervous system	59	72	0.0309366
ko04921	Oxytocin signaling pathway	Organismal Systems	Endocrine system	112	142	0.0311079
ko04725	Cholinergic synapse	Organismal Systems	Nervous system	75	93	0.0311968
ko04261	Adrenergic signaling in cardiomyocytes	Organismal Systems	Circulatory system	99	125	0.0343701
ko04011	MAPK signaling pathway - yeast	Environmental Information Processing	Signal transduction	23	26	0.0382539
ko04145	Phagosome	Cellular Processes	Transport and catabolism	101	128	0.038675
ko04380	Osteoclast differentiation	Organismal Systems	Development	79	99	0.0417653
ko04973	Carbohydrate digestion and absorption	Organismal Systems	Digestive system	30	35	0.04212
