# Supplementary material for: Integrated Analysis of miRNA and mRNA Expression Profiles in Spleen of Specific Pathogen-Free Chicken Infected with Avian Reticuloendotheliosis Virus Strain SNV
Source: Int J Mol Sci. 2019 Feb 27;20(5):1041. doi: 10.3390/ijms20051041 (PMC6429403; doi:10.3390/ijms20051041)
Supplement: Supplementary file 1 [file ijms-20-01041-s001.zip › supplement/Table S3. Inverse correlation of up-regulated known miRNAs and down-regulated mRNAs.xlsx]

## Sheet: 7dpi.
DETG	miRNA_family_ID
FOS	gga-miR-451
FOS	gga-miR-155
FOS	gga-miR-146b-5p
FOS	gga-miR-144-3p
FOS	gga-miR-1329-5p
MDGA2	gga-miR-451
MDGA2	gga-miR-1769-5p
MDGA2	gga-miR-146b-5p
MDGA2	gga-miR-144-3p
MDGA2	gga-miR-1329-5p
FAM13C	gga-miR-451
FAM13C	gga-miR-222b-3p
FAM13C	gga-miR-1769-5p
FAM13C	gga-miR-146b-5p
SPHKAP	gga-miR-451
SPHKAP	gga-miR-222b-5p
SPHKAP	gga-miR-21-5p
SPHKAP	gga-miR-146b-5p
SPHKAP	gga-miR-1329-5p
HGF	gga-miR-451
HGF	gga-miR-1769-5p
HGF	gga-miR-1329-5p
EPHA10	gga-miR-451
EPHA10	gga-miR-222b-5p
EPHA10	gga-miR-222b-3p
EPHA10	gga-miR-1769-5p
EPHA10	gga-miR-146b-3p
NLGN4X	gga-miR-451
NLGN4X	gga-miR-222b-5p
NLGN4X	gga-miR-21-5p
NLGN4X	gga-miR-155
NLGN4X	gga-miR-146b-5p
NLGN4X	gga-miR-146b-3p
NLGN4X	gga-miR-1329-5p
FRMD3	gga-miR-451
FRMD3	gga-miR-222b-3p
FRMD3	gga-miR-1769-3p
FRMD3	gga-miR-155
FRMD3	gga-miR-144-3p
FRMD3	gga-miR-1329-5p
NTRK2	gga-miR-451
NTRK2	gga-miR-222b-5p
NTRK2	gga-miR-21-5p
NTRK2	gga-miR-1769-5p
NTRK2	gga-miR-155
NTRK2	gga-miR-146b-5p
NTRK2	gga-miR-1329-5p
SEMA6A	gga-miR-451
SEMA6A	gga-miR-222b-5p
SEMA6A	gga-miR-222b-3p
SEMA6A	gga-miR-21-5p
SEMA6A	gga-miR-147
SEMA6A	gga-miR-146b-5p
SEMA6A	gga-miR-144-3p
SEMA6A	gga-miR-1329-5p
FAT3	gga-miR-451
FAT3	gga-miR-1769-5p
FAT3	gga-miR-155
FAT3	gga-miR-146b-5p
FAT3	gga-miR-144-3p
FAT3	gga-miR-1329-5p
SOX4	gga-miR-451
SOX4	gga-miR-146b-5p
GRIN2B	gga-miR-451
GRIN2B	gga-miR-146b-5p
PDGFRL	gga-miR-451
PDGFRL	gga-miR-1329-5p
TRPM8	gga-miR-222b-5p
NLGN1	gga-miR-222b-5p
NLGN1	gga-miR-21-5p
NLGN1	gga-miR-1769-5p
NLGN1	gga-miR-1769-3p
NLGN1	gga-miR-155
NLGN1	gga-miR-146b-5p
NLGN1	gga-miR-144-3p
TRIM45	gga-miR-222b-5p
IGDCC4	gga-miR-222b-5p
IGDCC4	gga-miR-222b-3p
IGDCC4	gga-miR-146b-5p
IGDCC4	gga-miR-144-3p
IGDCC4	gga-miR-1329-5p
WNT5A	gga-miR-222b-5p
WNT5A	gga-miR-222b-3p
WNT5A	gga-miR-1769-5p
WNT5A	gga-miR-146b-5p
WNT5A	gga-miR-1329-5p
PCDH1	gga-miR-222b-5p
PCDH1	gga-miR-222b-3p
PCDH1	gga-miR-1769-5p
PCDH1	gga-miR-1769-3p
PCDH1	gga-miR-146b-3p
PCDH1	gga-miR-144-3p
PCDH1	gga-miR-1329-5p
TMEM132B	gga-miR-222b-5p
TMEM132B	gga-miR-147
TMEM132B	gga-miR-144-3p
TMEM132B	gga-miR-1329-5p
GRIK1	gga-miR-222b-5p
TACR1	gga-miR-222b-5p
MFRP	gga-miR-222b-5p
MFRP	gga-miR-222b-3p
FAIM2	gga-miR-222b-5p
ADAMTS19	gga-miR-222b-5p
ADAMTS19	gga-miR-21-5p
ADAMTS19	gga-miR-147
ADAMTS19	gga-miR-146b-5p
ADAMTS19	gga-miR-144-3p
ADAMTS19	gga-miR-1329-5p
NR2F1	gga-miR-222b-5p
NR2F1	gga-miR-21-5p
NR2F1	gga-miR-1769-5p
ZNF608	gga-miR-222b-5p
ZNF608	gga-miR-1329-5p
GPAT2	gga-miR-222b-5p
GPAT2	gga-miR-144-3p
FZD8	gga-miR-222b-5p
FZD8	gga-miR-21-5p
FZD8	gga-miR-1769-5p
FZD8	gga-miR-155
FZD8	gga-miR-146b-5p
FZD8	gga-miR-146b-3p
FZD8	gga-miR-144-3p
EYA1	gga-miR-222b-5p
EYA1	gga-miR-222b-3p
EYA1	gga-miR-155
EYA1	gga-miR-146b-5p
EYA1	gga-miR-1329-5p
PTPRQ	gga-miR-222b-5p
PTPRQ	gga-miR-222b-3p
PTPRQ	gga-miR-21-5p
PTPRQ	gga-miR-1769-5p
PTPRQ	gga-miR-1769-3p
PTPRQ	gga-miR-147
NRXN1	gga-miR-222b-5p
NRXN1	gga-miR-222b-3p
NRXN1	gga-miR-21-5p
NRXN1	gga-miR-1769-5p
NRXN1	gga-miR-1769-3p
NRXN1	gga-miR-155
NRXN1	gga-miR-144-3p
NRXN1	gga-miR-1329-5p
FUT9	gga-miR-222b-5p
FUT9	gga-miR-1769-5p
FUT9	gga-miR-155
FUT9	gga-miR-1329-5p
CPEB2	gga-miR-222b-5p
CPEB2	gga-miR-222b-3p
CPEB2	gga-miR-21-5p
CPEB2	gga-miR-1769-5p
CPEB2	gga-miR-1769-3p
CPEB2	gga-miR-155
CPEB2	gga-miR-147
CPEB2	gga-miR-1329-5p
NAT8L	gga-miR-222b-5p
NAT8L	gga-miR-222b-3p
NAT8L	gga-miR-1769-5p
NAT8L	gga-miR-147
NAT8L	gga-miR-146b-5p
NAT8L	gga-miR-146b-3p
NAT8L	gga-miR-144-3p
CHAC1	gga-miR-222b-5p
KIAA1614	gga-miR-222b-3p
UACA	gga-miR-222b-3p
UACA	gga-miR-1769-5p
PLCXD3	gga-miR-222b-3p
PLCXD3	gga-miR-21-5p
PLCXD3	gga-miR-155
NCALD	gga-miR-222b-3p
PAPLN	gga-miR-222b-3p
PAPLN	gga-miR-21-5p
MSTN	gga-miR-21-5p
MSTN	gga-miR-1769-5p
MSTN	gga-miR-1329-5p
JUN	gga-miR-21-5p
JUN	gga-miR-1769-3p
JUN	gga-miR-144-3p
JUN	gga-miR-1329-5p
SLITRK3	gga-miR-21-5p
SLITRK3	gga-miR-147
SLITRK3	gga-miR-146b-5p
PCDHAC2	gga-miR-21-5p
PCDHAC2	gga-miR-1769-3p
PCDHAC2	gga-miR-155
PCDHAC2	gga-miR-144-3p
PCDHAC2	gga-miR-1329-5p
SLC6A17	gga-miR-21-5p
SLC6A17	gga-miR-147
SLC6A17	gga-miR-146b-5p
SLC6A17	gga-miR-1329-5p
BMP6	gga-miR-21-5p
BMP6	gga-miR-1329-5p
LGR5	gga-miR-21-5p
LGR5	gga-miR-146b-5p
LGR5	gga-miR-1329-5p
SAMD12	gga-miR-21-5p
SAMD12	gga-miR-1769-5p
SAMD12	gga-miR-155
SAMD12	gga-miR-146b-5p
SMOC2	gga-miR-21-5p
SMOC2	gga-miR-1769-5p
SMOC2	gga-miR-146b-5p
SMOC2	gga-miR-144-3p
SMOC2	gga-miR-1329-5p
CHST11	gga-miR-21-5p
CHST11	gga-miR-155
CHST11	gga-miR-144-3p
CHST11	gga-miR-1329-5p
COCH	gga-miR-21-5p
COCH	gga-miR-147
NFASC	gga-miR-1769-5p
NFASC	gga-miR-155
NFASC	gga-miR-1329-5p
ABCA7	gga-miR-1769-5p
ARHGAP20	gga-miR-1769-5p
TTPA	gga-miR-1769-5p
CSMD1	gga-miR-1769-5p
CSMD1	gga-miR-1769-3p
CSMD1	gga-miR-155
CSMD1	gga-miR-147
CSMD1	gga-miR-146b-5p
CSMD1	gga-miR-146b-3p
TTC9	gga-miR-1769-5p
TTC9	gga-miR-155
TTC9	gga-miR-144-3p
ELFN1	gga-miR-1769-3p
ELFN1	gga-miR-147
KLF4	gga-miR-1769-3p
KLF4	gga-miR-147
KLF4	gga-miR-146b-5p
CADPS2	gga-miR-1769-3p
CADPS2	gga-miR-155
TCP10	gga-miR-1769-3p
TCP10	gga-miR-1329-5p
SCUBE2	gga-miR-1769-3p
SCUBE2	gga-miR-146b-5p
MMP13	gga-miR-155
MMP13	gga-miR-146b-3p
MMP13	gga-miR-1329-5p
AMIGO2	gga-miR-155
SLCO5A1	gga-miR-155
SLC22A16	gga-miR-155
CLDN5	gga-miR-147
UTS2R	gga-miR-147
ADAMTSL5	gga-miR-147
ADCY3	gga-miR-147
HNMT	gga-miR-146b-5p
ZBTB16	gga-miR-146b-5p
KCTD4	gga-miR-146b-5p
KCTD4	gga-miR-1329-5p
H2AFJ	gga-miR-146b-5p
MMP17	gga-miR-146b-3p
ADAMTS15	gga-miR-146b-3p
ADAMTS15	gga-miR-1329-5p
RASL12	gga-miR-144-3p
SLC6A8	gga-miR-144-3p
KLHDC7A	gga-miR-144-3p
SCN5A	gga-miR-144-3p
SCN5A	gga-miR-1329-5p
OSR2	gga-miR-144-3p
SPRY3	gga-miR-144-3p
DRD5	gga-miR-144-3p
PLEKHA7	gga-miR-144-3p
PLEKHA7	gga-miR-1329-5p
KLF15	gga-miR-1329-5p
CNTN3	gga-miR-1329-5p

## Sheet: 14dpi.
DETG	miRNA_family_ID
ANKRD1	gga-miR-6670-5p
ANKRD1	gga-miR-222b-5p
ANKRD1	gga-miR-146b-5p
ANKRD1	gga-miR-1329-5p
RAPGEF4	gga-miR-6670-5p
RAPGEF4	gga-miR-3529
RAPGEF4	gga-miR-31-5p
RAPGEF4	gga-miR-222b-5p
RAPGEF4	gga-miR-222b-3p
RAPGEF4	gga-miR-1b-3p
RAPGEF4	gga-miR-146b-5p
RAPGEF4	gga-miR-144-3p
RAPGEF4	gga-miR-1329-5p
C1QL2	gga-miR-6670-5p
C1QL2	gga-miR-451
HNMT	gga-miR-6670-5p
HNMT	gga-miR-3529
HNMT	gga-miR-2188-3p
HNMT	gga-miR-146b-5p
NTNG1	gga-miR-6670-5p
NTNG1	gga-miR-3529
NTNG1	gga-miR-31-5p
NTNG1	gga-miR-222b-5p
NTNG1	gga-miR-2188-3p
NTNG1	gga-miR-21-5p
NTNG1	gga-miR-21-3p
NTNG1	gga-miR-1b-3p
NTNG1	gga-miR-146b-5p
NTNG1	gga-miR-144-5p
NTNG1	gga-miR-1329-5p
BRINP2	gga-miR-6670-5p
MEX3B	gga-miR-6670-5p
MEX3B	gga-miR-3529
MEX3B	gga-miR-222b-5p
MEX3B	gga-miR-222b-3p
MEX3B	gga-miR-147
MEX3B	gga-miR-1329-5p
NTRK3	gga-miR-6670-5p
NTRK3	gga-miR-3529
NTRK3	gga-miR-31-5p
NTRK3	gga-miR-222b-5p
NTRK3	gga-miR-2188-3p
NTRK3	gga-miR-147
NTRK3	gga-miR-146b-5p
NTRK3	gga-miR-146b-3p
NTRK3	gga-miR-144-5p
NTRK3	gga-miR-1329-5p
RASGRF1	gga-miR-6670-5p
RASGRF1	gga-miR-451
RASGRF1	gga-miR-1329-5p
ASPHD2	gga-miR-6670-5p
ASPHD2	gga-miR-147
P2RX6	gga-miR-6670-5p
P2RX6	gga-miR-3529
P2RX6	gga-miR-222b-5p
P2RX6	gga-miR-1b-3p
SARM1	gga-miR-6670-5p
SARM1	gga-miR-222b-5p
SARM1	gga-miR-144-5p
FST	gga-miR-6670-5p
FST	gga-miR-2188-3p
FST	gga-miR-21-3p
FST	gga-miR-1329-5p
DLG2	gga-miR-6670-5p
DLG2	gga-miR-31-5p
DLG2	gga-miR-21-5p
DLG2	gga-miR-21-3p
DLG2	gga-miR-1b-3p
DLG2	gga-miR-147
DLG2	gga-miR-146b-5p
DLG2	gga-miR-146b-3p
DLG2	gga-miR-144-3p
DLG2	gga-miR-1329-5p
PPFIA2	gga-miR-6670-5p
PPFIA2	gga-miR-3529
PPFIA2	gga-miR-222b-3p
PPFIA2	gga-miR-21-5p
PPFIA2	gga-miR-21-3p
PPFIA2	gga-miR-1b-3p
PPFIA2	gga-miR-146b-5p
PPFIA2	gga-miR-146b-3p
KCNC1	gga-miR-6670-5p
KCNC1	gga-miR-21-3p
KCNC1	gga-miR-1b-3p
KCNC1	gga-miR-146b-5p
KCNC1	gga-miR-144-5p
KCNC1	gga-miR-144-3p
KCNC1	gga-miR-1329-5p
FAM13C	gga-miR-451
FAM13C	gga-miR-31-5p
FAM13C	gga-miR-222b-3p
FAM13C	gga-miR-2188-3p
FAM13C	gga-miR-21-3p
FAM13C	gga-miR-1b-3p
FAM13C	gga-miR-146b-5p
FAM13C	gga-miR-144-5p
DAB1	gga-miR-451
DAB1	gga-miR-222b-5p
DAB1	gga-miR-222b-3p
DAB1	gga-miR-21-3p
DAB1	gga-miR-1b-3p
DAB1	gga-miR-146b-5p
DAB1	gga-miR-144-5p
GRIK4	gga-miR-451
GRIK4	gga-miR-3529
GRIK4	gga-miR-31-5p
GRIK4	gga-miR-2188-3p
GRIK4	gga-miR-147
GRIK4	gga-miR-146b-5p
GRIK4	gga-miR-144-5p
GRIK4	gga-miR-144-3p
GRIK4	gga-miR-1329-5p
PCDH8	gga-miR-451
PCDH8	gga-miR-31-5p
PCDH8	gga-miR-144-5p
PCDH8	gga-miR-144-3p
FAT3	gga-miR-451
FAT3	gga-miR-3529
FAT3	gga-miR-21-3p
FAT3	gga-miR-1b-3p
FAT3	gga-miR-146b-5p
FAT3	gga-miR-144-5p
FAT3	gga-miR-144-3p
FAT3	gga-miR-1329-5p
MYO10	gga-miR-451
MYO10	gga-miR-3529
MYO10	gga-miR-31-5p
MYO10	gga-miR-222b-3p
MYO10	gga-miR-21-5p
MYO10	gga-miR-1329-5p
SNAP91	gga-miR-451
SNAP91	gga-miR-222b-3p
SNAP91	gga-miR-2188-3p
SNAP91	gga-miR-146b-5p
SNAP91	gga-miR-144-3p
SNAP91	gga-miR-1329-5p
GRIN2B	gga-miR-451
GRIN2B	gga-miR-31-5p
GRIN2B	gga-miR-146b-5p
TMEM35	gga-miR-451
TMEM35	gga-miR-21-3p
COL13A1	gga-miR-3529
COL13A1	gga-miR-21-3p
UBTD1	gga-miR-3529
EPHA4	gga-miR-3529
EPHA4	gga-miR-31-5p
EPHA4	gga-miR-222b-5p
EPHA4	gga-miR-144-5p
EPHA4	gga-miR-144-3p
CLDN11	gga-miR-3529
CLDN11	gga-miR-1329-5p
BHLHA15	gga-miR-3529
BHLHA15	gga-miR-147
ANKRD13B	gga-miR-3529
PLEKHG5	gga-miR-3529
FAM110D	gga-miR-3529
CELSR2	gga-miR-3529
CELSR2	gga-miR-222b-5p
CELSR2	gga-miR-147
SCUBE3	gga-miR-3529
SCUBE3	gga-miR-144-5p
ZBTB7C	gga-miR-3529
ZBTB7C	gga-miR-31-5p
ZBTB7C	gga-miR-21-5p
ZBTB7C	gga-miR-144-5p
ZBTB7C	gga-miR-1329-5p
FAM19A5	gga-miR-3529
FAM19A5	gga-miR-31-5p
FAM19A5	gga-miR-21-3p
FAM19A5	gga-miR-1b-3p
FAM19A5	gga-miR-146b-5p
FAM19A2	gga-miR-3529
FAM19A2	gga-miR-2188-3p
FAM19A2	gga-miR-21-3p
FAM19A2	gga-miR-146b-5p
FAM19A2	gga-miR-144-5p
FAM19A2	gga-miR-1329-5p
KLHL14	gga-miR-3529
KLHL14	gga-miR-222b-5p
KLHL14	gga-miR-222b-3p
KLHL14	gga-miR-2188-3p
KLHL14	gga-miR-21-3p
KLHL14	gga-miR-1b-3p
KLHL14	gga-miR-146b-5p
KLHL14	gga-miR-144-5p
KLHL14	gga-miR-1329-5p
PTPN13	gga-miR-3529
PTPN13	gga-miR-1329-5p
SLC4A11	gga-miR-3529
LRP4	gga-miR-3529
LRP4	gga-miR-222b-5p
LRP4	gga-miR-146b-5p
TTC9	gga-miR-3529
TTC9	gga-miR-1b-3p
TTC9	gga-miR-144-3p
DNER	gga-miR-31-5p
DNER	gga-miR-2188-3p
DNER	gga-miR-21-3p
DNER	gga-miR-146b-5p
DNER	gga-miR-144-5p
DNER	gga-miR-144-3p
SLITRK3	gga-miR-31-5p
SLITRK3	gga-miR-2188-3p
SLITRK3	gga-miR-21-5p
SLITRK3	gga-miR-1b-3p
SLITRK3	gga-miR-147
SLITRK3	gga-miR-146b-5p
SALL1	gga-miR-31-5p
SALL1	gga-miR-21-5p
SALL1	gga-miR-144-3p
SALL1	gga-miR-1329-5p
SEZ6L	gga-miR-31-5p
SEZ6L	gga-miR-144-3p
SEZ6L	gga-miR-1329-5p
EGFL6	gga-miR-31-5p
EGFL6	gga-miR-1329-5p
FAM155A	gga-miR-31-5p
FAM155A	gga-miR-222b-5p
FAM155A	gga-miR-222b-3p
FAM155A	gga-miR-21-3p
FAM155A	gga-miR-1b-3p
FAM155A	gga-miR-147
FAM155A	gga-miR-146b-5p
FAM155A	gga-miR-146b-3p
FAM155A	gga-miR-1329-5p
LIN28B	gga-miR-31-5p
LIN28B	gga-miR-222b-5p
LIN28B	gga-miR-222b-3p
LIN28B	gga-miR-2188-3p
LIN28B	gga-miR-21-5p
LIN28B	gga-miR-21-3p
LIN28B	gga-miR-146b-5p
LIN28B	gga-miR-144-5p
LIN28B	gga-miR-144-3p
LIN28B	gga-miR-1329-5p
HKDC1	gga-miR-222b-5p
HKDC1	gga-miR-21-3p
IGDCC4	gga-miR-222b-5p
IGDCC4	gga-miR-222b-3p
IGDCC4	gga-miR-146b-5p
IGDCC4	gga-miR-144-3p
IGDCC4	gga-miR-1329-5p
RGS11	gga-miR-222b-5p
UNC5D	gga-miR-222b-5p
UNC5D	gga-miR-147
UNC5D	gga-miR-144-3p
UNC5D	gga-miR-1329-5p
MYO16	gga-miR-222b-5p
MYO16	gga-miR-2188-3p
MYO16	gga-miR-21-5p
MYO16	gga-miR-21-3p
MYO16	gga-miR-147
MYO16	gga-miR-1329-5p
KIT	gga-miR-222b-5p
KIT	gga-miR-21-3p
KIT	gga-miR-146b-5p
KIT	gga-miR-144-3p
KIT	gga-miR-1329-5p
RGS4	gga-miR-222b-3p
RGS4	gga-miR-1329-5p
LPPR1	gga-miR-222b-3p
LPPR1	gga-miR-21-5p
LPPR1	gga-miR-21-3p
LPPR1	gga-miR-146b-5p
BMP2	gga-miR-222b-3p
BMP2	gga-miR-146b-5p
BMP2	gga-miR-146b-3p
CRABP1	gga-miR-2188-3p
CRABP1	gga-miR-146b-5p
CRABP1	gga-miR-144-5p
CRABP1	gga-miR-144-3p
KLF15	gga-miR-2188-3p
KLF15	gga-miR-1329-5p
FBN2	gga-miR-21-5p
FBN2	gga-miR-147
FBN2	gga-miR-146b-5p
FBN2	gga-miR-144-3p
FBN2	gga-miR-1329-5p
EPDR1	gga-miR-21-5p
COCH	gga-miR-21-5p
COCH	gga-miR-147
ASIC4	gga-miR-147
ELFN1	gga-miR-147
ADAMTSL5	gga-miR-147
TRAF4	gga-miR-146b-5p
LRAT	gga-miR-146b-5p
CLSTN2	gga-miR-144-5p
PENK	gga-miR-144-3p
PENK	gga-miR-1329-5p

## Sheet: 21dpi.
DETG	miRNA_family_ID
HKDC1	gga-miR-222b-5p
HKDC1	gga-miR-21-3p
ANKRD1	gga-miR-222b-5p
ANKRD1	gga-miR-1329-5p
SH3PXD2A	gga-miR-222b-5p
SH3PXD2A	gga-miR-1329-5p
PRKAA2	gga-miR-222b-5p
PRKAA2	gga-miR-21-3p
PRKAA2	gga-miR-1329-5p
DAB1	gga-miR-222b-5p
DAB1	gga-miR-222b-3p
DAB1	gga-miR-21-3p
EPHA4	gga-miR-222b-5p
SPHKAP	gga-miR-222b-5p
SPHKAP	gga-miR-21-5p
SPHKAP	gga-miR-21-3p
SPHKAP	gga-miR-1329-5p
NTRK3	gga-miR-222b-5p
NTRK3	gga-miR-147
NTRK3	gga-miR-146b-3p
NTRK3	gga-miR-1458
NTRK3	gga-miR-1329-5p
FSTL4	gga-miR-222b-5p
SHISA9	gga-miR-222b-5p
SHISA9	gga-miR-1329-5p
KREMEN1	gga-miR-222b-5p
ADAMTSL2	gga-miR-222b-5p
ADAMTSL2	gga-miR-21-3p
RALGPS1	gga-miR-222b-5p
RALGPS1	gga-miR-21-5p
UNC5D	gga-miR-222b-5p
UNC5D	gga-miR-147
UNC5D	gga-miR-1329-5p
KCNA2	gga-miR-222b-5p
KCNA2	gga-miR-146b-3p
FAIM2	gga-miR-222b-5p
CDK14	gga-miR-222b-5p
CDK14	gga-miR-21-3p
CDK14	gga-miR-147
CDK14	gga-miR-1458
CDK14	gga-miR-1329-5p
LRIG3	gga-miR-222b-5p
LRIG3	gga-miR-222b-3p
LRIG3	gga-miR-21-5p
LRIG3	gga-miR-1458
LRIG3	gga-miR-1329-5p
FAM110B	gga-miR-222b-5p
FAM110B	gga-miR-222b-3p
FAM110B	gga-miR-21-3p
FAM110B	gga-miR-1458
FAM110B	gga-miR-1329-5p
BCL11A	gga-miR-222b-5p
BCL11A	gga-miR-222b-3p
BCL11A	gga-miR-21-5p
BCL11A	gga-miR-147
BCL11A	gga-miR-1329-5p
SUSD4	gga-miR-222b-5p
SUSD4	gga-miR-21-3p
LIN28B	gga-miR-222b-5p
LIN28B	gga-miR-222b-3p
LIN28B	gga-miR-21-5p
LIN28B	gga-miR-21-3p
LIN28B	gga-miR-1329-5p
RIMS1	gga-miR-222b-5p
RIMS1	gga-miR-21-3p
RIMS1	gga-miR-146b-3p
RIMS1	gga-miR-1458
RIMS1	gga-miR-1329-5p
TNFRSF13C	gga-miR-222b-5p
MAPK10	gga-miR-222b-5p
MAPK10	gga-miR-147
MAPK10	gga-miR-146b-3p
LPHN3	gga-miR-222b-5p
LPHN3	gga-miR-21-5p
LPHN3	gga-miR-21-3p
LPHN3	gga-miR-147
LPHN3	gga-miR-1458
LPHN3	gga-miR-1329-5p
KIT	gga-miR-222b-5p
KIT	gga-miR-21-3p
KIT	gga-miR-1458
KIT	gga-miR-1329-5p
FGFR3	gga-miR-222b-5p
FGFR3	gga-miR-21-3p
FGFR3	gga-miR-147
KCNJ11	gga-miR-222b-5p
KCNJ11	gga-miR-21-3p
ADAM23	gga-miR-222b-3p
ADAM23	gga-miR-21-5p
ADAM23	gga-miR-21-3p
ADAM23	gga-miR-1458
ADAM23	gga-miR-1329-5p
CNTNAP5	gga-miR-222b-3p
CNTNAP5	gga-miR-21-5p
CNTNAP5	gga-miR-21-3p
CNTNAP5	gga-miR-1329-5p
FIGF	gga-miR-222b-3p
FIGF	gga-miR-146b-3p
HS6ST3	gga-miR-222b-3p
HS6ST3	gga-miR-1458
HS6ST3	gga-miR-1329-5p
SNAP91	gga-miR-222b-3p
SNAP91	gga-miR-1458
SNAP91	gga-miR-1329-5p
FRAS1	gga-miR-222b-3p
SLC6A5	gga-miR-222b-3p
SLC6A5	gga-miR-21-3p
DENND5B	gga-miR-222b-3p
DENND5B	gga-miR-21-5p
DENND5B	gga-miR-1458
DENND5B	gga-miR-1329-5p
UNC79	gga-miR-21-5p
UNC79	gga-miR-1329-5p
PPP4R4	gga-miR-21-5p
PPP4R4	gga-miR-21-3p
PPP4R4	gga-miR-1329-5p
MYO5C	gga-miR-21-5p
MYO5C	gga-miR-21-3p
ESRP2	gga-miR-21-5p
SALL1	gga-miR-21-5p
SALL1	gga-miR-1329-5p
SLC16A3	gga-miR-21-5p
CBLN4	gga-miR-21-5p
CBLN4	gga-miR-1458
CBLN4	gga-miR-1329-5p
NEFM	gga-miR-21-5p
NEFM	gga-miR-21-3p
NEFM	gga-miR-146b-3p
FBN2	gga-miR-21-5p
FBN2	gga-miR-147
FBN2	gga-miR-1329-5p
ST18	gga-miR-21-5p
ST18	gga-miR-147
ST18	gga-miR-1458
ST18	gga-miR-1329-5p
COL4A5	gga-miR-21-5p
COL4A5	gga-miR-21-3p
COL4A5	gga-miR-1329-5p
BMPR1B	gga-miR-21-5p
BMPR1B	gga-miR-1329-5p
MDGA2	gga-miR-21-3p
MDGA2	gga-miR-1329-5p
COL4A3	gga-miR-21-3p
BRINP1	gga-miR-21-3p
BRINP1	gga-miR-1329-5p
SERTM1	gga-miR-21-3p
SERTM1	gga-miR-146b-3p
ARHGAP20	gga-miR-21-3p
DPP6	gga-miR-21-3p
DPP6	gga-miR-1329-5p
CPNE4	gga-miR-21-3p
CPNE4	gga-miR-1458
CPNE4	gga-miR-1329-5p
FAM19A2	gga-miR-21-3p
FAM19A2	gga-miR-1329-5p
DSP	gga-miR-21-3p
DSP	gga-miR-146b-3p
DSP	gga-miR-1329-5p
TMEFF1	gga-miR-21-3p
HRH4	gga-miR-21-3p
SLC22A16	gga-miR-21-3p
KCNJ4	gga-miR-21-3p
KCNJ4	gga-miR-146b-3p
KCNJ4	gga-miR-1329-5p
MFAP3L	gga-miR-21-3p
MFAP3L	gga-miR-147
MFAP3L	gga-miR-1458
MFAP3L	gga-miR-1329-5p
KCNC1	gga-miR-21-3p
KCNC1	gga-miR-1458
KCNC1	gga-miR-1329-5p
ASIC4	gga-miR-147
GRIK4	gga-miR-147
GRIK4	gga-miR-1329-5p
ALPP	gga-miR-146b-3p
ADARB2	gga-miR-146b-3p
ADARB2	gga-miR-1329-5p
TANC1	gga-miR-1458
TANC1	gga-miR-1329-5p
LEPR	gga-miR-1458
CLSTN2	gga-miR-1458
ZNF469	gga-miR-1458
ZNF469	gga-miR-1329-5p
CCR4	gga-miR-1458
MURC	gga-miR-1458
NDNF	gga-miR-1458
NDNF	gga-miR-1329-5p
FILIP1L	gga-miR-1329-5p
SEZ6L	gga-miR-1329-5p
EGFL6	gga-miR-1329-5p
PTPRZ1	gga-miR-1329-5p
TCP10	gga-miR-1329-5p
KIAA0408	gga-miR-1329-5p
CHRDL1	gga-miR-1329-5p
PTPN13	gga-miR-1329-5p
