# Supplementary material for: Integrated Analysis of miRNA and mRNA Expression Profiles in Spleen of Specific Pathogen-Free Chicken Infected with Avian Reticuloendotheliosis Virus Strain SNV
Source: Int J Mol Sci. 2019 Feb 27;20(5):1041. doi: 10.3390/ijms20051041 (PMC6429403; doi:10.3390/ijms20051041)
Supplement: Supplementary file 1 [file ijms-20-01041-s001.zip › supplement/Table S4. Inverse correlation of down-regulated known miRNAs and up-regulated mRNAs..xlsx]

## Sheet: 7dpi
DETG	miRNA_family_ID
EPS8	gga-miR-499-3p
EPS8	gga-miR-122-5p
GCH1	gga-miR-499-3p
GCH1	gga-miR-1618-5p
SCN1A	gga-miR-499-3p
SCN1A	gga-miR-375
SCN1A	gga-miR-34c-5p
SCN1A	gga-miR-34b-5p
SCN1A	gga-miR-200a-3p
SCN1A	gga-miR-122-5p
ATP6V1G3	gga-miR-499-3p
TMEM243	gga-miR-499-3p
TMEM243	gga-miR-375
SOCS3	gga-miR-499-3p
SOCS3	gga-miR-375
SOCS3	gga-miR-34b-5p
NAMPT	gga-miR-499-3p
NAMPT	gga-miR-375
NAMPT	gga-miR-200a-3p
RAB3C	gga-miR-499-3p
RAB3C	gga-miR-375
RAB3C	gga-miR-34b-5p
RAB3C	gga-miR-200a-3p
VCAN	gga-miR-499-3p
VCAN	gga-miR-375
VCAN	gga-miR-1618-5p
BIRC2	gga-miR-499-3p
BIRC2	gga-miR-200a-3p
GRM5	gga-miR-499-3p
GRM5	gga-miR-375
GRM5	gga-miR-34b-5p
TFEC	gga-miR-499-3p
TFEC	gga-miR-375
TFEC	gga-miR-34c-5p
SNX10	gga-miR-499-3p
SNX10	gga-miR-375
SNX10	gga-miR-200a-3p
TAF4B	gga-miR-499-3p
CALB1	gga-miR-499-3p
CALB1	gga-miR-375
CALB1	gga-miR-34b-5p
CALB1	gga-miR-122-5p
ANGPT1	gga-miR-499-3p
ANGPT1	gga-miR-375
ANGPT1	gga-miR-122-5p
ADSS	gga-miR-499-3p
ADSS	gga-miR-375
ADSS	gga-miR-200a-3p
MYB	gga-miR-499-3p
MYB	gga-miR-375
MYB	gga-miR-34c-5p
ATP6V1C2	gga-miR-499-3p
ATP6V1C2	gga-miR-375
SLC7A11	gga-miR-499-3p
SLC7A11	gga-miR-375
ATP8A1	gga-miR-499-3p
ATP8A1	gga-miR-375
ATP8A1	gga-miR-34c-5p
ATP8A1	gga-miR-34b-5p
ATP8A1	gga-miR-200a-3p
ATP8A1	gga-miR-122-5p
SLBP	gga-miR-499-3p
SLBP	gga-miR-375
SLBP	gga-miR-34c-5p
SLBP	gga-miR-34b-5p
SLBP	gga-miR-1618-5p
OLFML1	gga-miR-499-3p
OLFML1	gga-miR-34c-5p
OLFML1	gga-miR-34b-5p
DIO2	gga-miR-375
DIO2	gga-miR-34c-5p
STAT1	gga-miR-375
STAT1	gga-miR-34c-5p
STAT1	gga-miR-34b-5p
STAT1	gga-miR-122-5p
TOX3	gga-miR-375
TOX3	gga-miR-34c-5p
TOX3	gga-miR-34b-5p
TOX3	gga-miR-200a-3p
TOX3	gga-miR-122-5p
TOX2	gga-miR-375
FAM188A	gga-miR-375
FAM188A	gga-miR-200a-3p
CREB5	gga-miR-375
CREB5	gga-miR-34c-5p
CREB5	gga-miR-34b-5p
CREB5	gga-miR-200a-3p
CREB5	gga-miR-122-5p
ACKR4	gga-miR-375
CCR2	gga-miR-375
ADCY1	gga-miR-375
ADCY1	gga-miR-34b-5p
ADCY1	gga-miR-200a-3p
TOX	gga-miR-375
TOX	gga-miR-34c-5p
TOX	gga-miR-34b-5p
TOX	gga-miR-200a-3p
TOX	gga-miR-1618-5p
GLIPR1	gga-miR-375
RIMS2	gga-miR-375
RIMS2	gga-miR-1618-5p
ANXA10	gga-miR-375
PARPBP	gga-miR-375
PARPBP	gga-miR-200a-3p
PARPBP	gga-miR-122-5p
FN1	gga-miR-34c-5p
STEAP3	gga-miR-34c-5p
FABP3	gga-miR-34c-5p
NT5C3B	gga-miR-34c-5p
NT5C3B	gga-miR-34b-5p
BAIAP2L2	gga-miR-34c-5p
BAIAP2L2	gga-miR-34b-5p
BATF	gga-miR-34b-5p
PRKCQ	gga-miR-34b-5p
CXADR	gga-miR-34b-5p
CXADR	gga-miR-122-5p
IL18BP	gga-miR-34b-5p
CTLA4	gga-miR-200a-3p
TCF7	gga-miR-1618-5p
TCF7	gga-miR-122-5p
ERMP1	gga-miR-1618-5p
SGMS2	gga-miR-1618-5p
BEST1	gga-miR-1618-5p
BEST1	gga-miR-122-5p
FASLG	gga-miR-122-5p
THEMIS2	gga-miR-122-5p
SERPING1	gga-miR-122-5p

## Sheet: 14dpi
Name	miRNA_family_ID
AKAP6	gga-miR-1664-3p
CINP	gga-miR-1664-3p
STAT1	gga-miR-1664-3p
CASP10	gga-miR-1664-3p
CASP10	gga-miR-1618-5p
SCN1A	gga-miR-1664-3p
ATP6V1G3	gga-miR-1664-3p
CADM2	gga-miR-1664-3p
TMEM243	gga-miR-1664-3p
ANK1	gga-miR-1664-3p
ANK1	gga-miR-1618-5p
TRIM63	gga-miR-1664-3p
RNF19B	gga-miR-1664-3p
NAMPT	gga-miR-1664-3p
PCDH17	gga-miR-1664-3p
TFEC	gga-miR-1664-3p
CREB5	gga-miR-1664-3p
RIMS2	gga-miR-1664-3p
RIMS2	gga-miR-1618-5p
SLC45A4	gga-miR-1664-3p
T	gga-miR-1664-3p
ATP6V1C2	gga-miR-1664-3p
ATP8A1	gga-miR-1664-3p
SLBP	gga-miR-1664-3p
SLBP	gga-miR-1618-5p
SPTB	gga-miR-1664-3p
OLFML1	gga-miR-1664-3p
GCH1	gga-miR-1618-5p
RGS1	gga-miR-1618-5p
KCNA3	gga-miR-1618-5p
FHL2	gga-miR-1618-5p
RDH10	gga-miR-1618-5p
CSGALNACT1	gga-miR-1618-5p
ADM	gga-miR-1618-5p
SYT8	gga-miR-1618-5p

## Sheet: 21dpi
Name	miRNA_family_ID
AKAP6	gga-miR-6606-5p
AKAP6	gga-miR-3530-3p
AKAP6	gga-miR-1664-3p
ANKRD9	gga-miR-6606-5p
ATP6V1G3	gga-miR-6606-5p
ATP6V1G3	gga-miR-3530-3p
ATP6V1G3	gga-miR-1664-3p
FAM43A	gga-miR-6606-5p
CEBPA	gga-miR-6606-5p
OGG1	gga-miR-6606-5p
MXD3	gga-miR-6606-5p
RNF208	gga-miR-6606-5p
MID1IP1	gga-miR-6606-5p
MARCKSL1	gga-miR-6606-5p
MARCKSL1	gga-miR-1664-3p
RUNDC3A	gga-miR-6606-5p
RUNDC3A	gga-miR-1664-3p
PA2G4	gga-miR-6606-5p
BLOC1S1	gga-miR-6606-5p
BLOC1S1	gga-miR-3530-3p
PTBP3	gga-miR-6606-5p
PTBP3	gga-miR-1664-3p
THRB	gga-miR-6606-5p
THRB	gga-miR-3530-3p
XDH	gga-miR-6606-5p
PREB	gga-miR-6606-5p
MCTS1	gga-miR-6606-5p
ATP8A1	gga-miR-6606-5p
ATP8A1	gga-miR-3530-3p
ATP8A1	gga-miR-1664-3p
SERPING1	gga-miR-6606-5p
DIO2	gga-miR-3530-3p
DIO2	gga-miR-1664-3p
TMEM243	gga-miR-3530-3p
TMEM243	gga-miR-1664-3p
TBCA	gga-miR-3530-3p
E2F3	gga-miR-3530-3p
E2F3	gga-miR-1664-3p
PRDM1	gga-miR-3530-3p
EGR2	gga-miR-1664-3p
STAT1	gga-miR-1664-3p
STEAP3	gga-miR-1664-3p
SPATA2L	gga-miR-1664-3p
HIC1	gga-miR-1664-3p
FAM110A	gga-miR-1664-3p
CAMK2B	gga-miR-1664-3p
UTP11L	gga-miR-1664-3p
RNF19B	gga-miR-1664-3p
LRRC32	gga-miR-1664-3p
CNTN1	gga-miR-1664-3p
CCR8	gga-miR-1664-3p
PSMG4	gga-miR-1664-3p
ZFHX4	gga-miR-1664-3p
T	gga-miR-1664-3p
SLBP	gga-miR-1664-3p
