# Supplementary material for: Integrated Analysis of miRNA and mRNA Expression Profiles in Spleen of Specific Pathogen-Free Chicken Infected with Avian Reticuloendotheliosis Virus Strain SNV
Source: Int J Mol Sci. 2019 Feb 27;20(5):1041. doi: 10.3390/ijms20051041 (PMC6429403; doi:10.3390/ijms20051041)
Supplement: Supplementary file 1 [file ijms-20-01041-s001.zip › supplement/Table S5. Inverse correlation of novel miRNAs and mRNAs.xlsx]

## Sheet:  7dpi miRNA up-mRNA down
DETG	miRNA_family_ID
MDGA2	gga-novel-m0403-3p
FAM13C	gga-novel-m3165-5p
FAM13C	gga-novel-m0403-3p
SPHKAP	gga-novel-m0403-3p
NLGN4X	gga-novel-m3165-5p
NLGN4X	gga-novel-m0403-3p
NTRK2	gga-novel-m3165-5p
NTRK2	gga-novel-m0403-3p
FAT3	gga-novel-m3165-5p
FAT3	gga-novel-m0403-3p
SOX4	gga-novel-m0403-3p
GRIN2B	gga-novel-m0403-3p
NLGN1	gga-novel-m3165-5p
NLGN1	gga-novel-m0403-3p
IGDCC4	gga-novel-m3165-5p
WNT5A	gga-novel-m3165-5p
TMEM132B	gga-novel-m3165-5p
TMEM132B	gga-novel-m0403-3p
GRIK1	gga-novel-m3165-5p
GRIK1	gga-novel-m0403-3p
ZNF608	gga-novel-m3165-5p
ZNF608	gga-novel-m0403-3p
FZD8	gga-novel-m0403-3p
NRXN1	gga-novel-m3165-5p
NRXN1	gga-novel-m0403-3p
FUT9	gga-novel-m3165-5p
FUT9	gga-novel-m0403-3p
CPEB2	gga-novel-m3165-5p
CPEB2	gga-novel-m0403-3p
PLCXD3	gga-novel-m0403-3p
MSTN	gga-novel-m3165-5p
PCDHAC2	gga-novel-m3165-5p
LGR5	gga-novel-m0403-3p
SAMD12	gga-novel-m3165-5p
SAMD12	gga-novel-m0403-3p
SMOC2	gga-novel-m3165-5p
ARHGAP20	gga-novel-m3165-5p
CSMD1	gga-novel-m3165-5p
CSMD1	gga-novel-m0403-3p
ELFN1	gga-novel-m0403-3p
SLCO5A1	gga-novel-m3165-5p
SLCO5A1	gga-novel-m0403-3p
SCN5A	gga-novel-m0403-3p
OSR2	gga-novel-m3165-5p
PLEKHA7	gga-novel-m0403-3p
HSPA2	gga-novel-m3165-5p
CLIC5	gga-novel-m3165-5p
CLIC5	gga-novel-m0403-3p

## Sheet:  7dpi miRNA down-mRNA up
DETG	miRNA_family_ID
EPS8	gga-novel-m5669-5p
EPS8	gga-novel-m4981-5p
EPS8	gga-novel-m2524-5p
EPS8	gga-novel-m0053-3p
GCH1	gga-novel-m2524-5p
SCN1A	gga-novel-m3273-5p
SCN1A	gga-novel-m2524-5p
ATP6V1G3	gga-novel-m2524-5p
TMEM243	gga-novel-m2524-5p
NAMPT	gga-novel-m2524-5p
RAB3C	gga-novel-m3273-5p
RAB3C	gga-novel-m2524-5p
VCAN	gga-novel-m2524-5p
GRM5	gga-novel-m2524-5p
GRM5	gga-novel-m0053-3p
SNX10	gga-novel-m5279-5p
SNX10	gga-novel-m3273-5p
SNX10	gga-novel-m2524-5p
TAF4B	gga-novel-m2524-5p
ANGPT1	gga-novel-m5279-5p
ANGPT1	gga-novel-m2524-5p
MYB	gga-novel-m5279-5p
MYB	gga-novel-m2524-5p
ATP8A1	gga-novel-m2524-5p
SLBP	gga-novel-m2524-5p
OLFML1	gga-novel-m2524-5p
STAT1	gga-novel-m2524-5p
TOX3	gga-novel-m5669-5p
TOX3	gga-novel-m5279-5p
TOX3	gga-novel-m4981-5p
TOX3	gga-novel-m2524-5p
FAM188A	gga-novel-m2524-5p
CREB5	gga-novel-m5279-5p
CREB5	gga-novel-m3273-5p
CREB5	gga-novel-m2524-5p
CREB5	gga-novel-m0053-3p
ACKR4	gga-novel-m2524-5p
CCR2	gga-novel-m0053-3p
ADCY1	gga-novel-m2524-5p
TOX	gga-novel-m2524-5p
PARPBP	gga-novel-m2524-5p
CXADR	gga-novel-m5669-5p
CXADR	gga-novel-m4981-5p
CXADR	gga-novel-m2524-5p
IL18BP	gga-novel-m5669-5p
IL18BP	gga-novel-m4981-5p
IL18BP	gga-novel-m0053-3p
TCF7	gga-novel-m0053-3p
BEST1	gga-novel-m5279-5p
BEST1	gga-novel-m0053-3p
GPR35	gga-novel-m5669-5p
GPR35	gga-novel-m4981-5p
GPR35	gga-novel-m2524-5p
RNF208	gga-novel-m5279-5p
RNF208	gga-novel-m0053-3p
P2RY11	gga-novel-m5279-5p
EFCAB11	gga-novel-m3273-5p
ZRANB3	gga-novel-m2524-5p
RNF19B	gga-novel-m0053-3p

## Sheet: 14dpi miRNA up-mRNA down
DETG	miRNA_family_ID
C1QL2	gga-novel-m3164-5p
HNMT	gga-novel-m5663-5p
NTNG1	gga-novel-m3165-5p
NTNG1	gga-novel-m0376-5p
BRINP2	gga-novel-m0698-5p
MEX3B	gga-novel-m5516-5p
MEX3B	gga-novel-m1585-3p
MEX3B	gga-novel-m0698-5p
MEX3B	gga-novel-m0376-5p
NTRK3	gga-novel-m5516-5p
NTRK3	gga-novel-m5060-5p
NTRK3	gga-novel-m0698-5p
RASGRF1	gga-novel-m5060-5p
RASGRF1	gga-novel-m3165-5p
RASGRF1	gga-novel-m3164-5p
ASPHD2	gga-novel-m5060-5p
P2RX6	gga-novel-m5663-5p
P2RX6	gga-novel-m3164-5p
P2RX6	gga-novel-m1585-3p
P2RX6	gga-novel-m0698-5p
SARM1	gga-novel-m1585-3p
SARM1	gga-novel-m0698-5p
FST	gga-novel-m5663-5p
FST	gga-novel-m0376-5p
DLG2	gga-novel-m5663-5p
DLG2	gga-novel-m5060-5p
DLG2	gga-novel-m0698-5p
PPFIA2	gga-novel-m5516-5p
PPFIA2	gga-novel-m3165-5p
PPFIA2	gga-novel-m0376-5p
KCNC1	gga-novel-m5516-5p
KCNC1	gga-novel-m5060-5p
KCNC1	gga-novel-m3165-5p
KCNC1	gga-novel-m3165-3p
KCNC1	gga-novel-m0698-5p
KCNC1	gga-novel-m0376-5p
FAM13C	gga-novel-m5060-5p
FAM13C	gga-novel-m3165-5p
DAB1	gga-novel-m5663-5p
DAB1	gga-novel-m5516-5p
DAB1	gga-novel-m5060-5p
DAB1	gga-novel-m3165-5p
DAB1	gga-novel-m3165-3p
DAB1	gga-novel-m0376-5p
GRIK4	gga-novel-m5060-5p
GRIK4	gga-novel-m0376-5p
PCDH8	gga-novel-m5663-5p
PCDH8	gga-novel-m5060-5p
PCDH8	gga-novel-m0376-5p
FAT3	gga-novel-m3165-5p
FAT3	gga-novel-m0376-5p
MYO10	gga-novel-m5516-5p
MYO10	gga-novel-m3165-3p
MYO10	gga-novel-m1585-3p
GRIN2B	gga-novel-m0698-5p
COL13A1	gga-novel-m5516-5p
UBTD1	gga-novel-m5060-5p
EPHA4	gga-novel-m5060-5p
EPHA4	gga-novel-m3165-5p
EPHA4	gga-novel-m3164-5p
EPHA4	gga-novel-m3163-3p
EPHA4	gga-novel-m0698-5p
EPHA4	gga-novel-m0376-5p
CLDN11	gga-novel-m5663-5p
CLDN11	gga-novel-m5060-5p
CLDN11	gga-novel-m1585-3p
BHLHA15	gga-novel-m3165-3p
BHLHA15	gga-novel-m0698-5p
ANKRD13B	gga-novel-m5663-5p
PLEKHG5	gga-novel-m3164-5p
PLEKHG5	gga-novel-m3163-3p
PLEKHG5	gga-novel-m0698-5p
FAM19A5	gga-novel-m5516-5p
FAM19A5	gga-novel-m5060-5p
FAM19A5	gga-novel-m1585-3p
FAM19A2	gga-novel-m5060-5p
FAM19A2	gga-novel-m0376-5p
KLHL14	gga-novel-m3165-5p
KLHL14	gga-novel-m1585-3p
KLHL14	gga-novel-m0698-5p
SLC4A11	gga-novel-m3165-3p
LRP4	gga-novel-m5060-5p
LRP4	gga-novel-m1585-3p
LRP4	gga-novel-m0698-5p
TTC9	gga-novel-m1585-3p
DNER	gga-novel-m0698-5p
SLITRK3	gga-novel-m5060-5p
SLITRK3	gga-novel-m3163-3p
SALL1	gga-novel-m5663-5p
SEZ6L	gga-novel-m5060-5p
SEZ6L	gga-novel-m0376-5p
FAM155A	gga-novel-m5663-5p
FAM155A	gga-novel-m5516-5p
FAM155A	gga-novel-m3165-5p
FAM155A	gga-novel-m0698-5p
FAM155A	gga-novel-m0376-5p
LIN28B	gga-novel-m5663-5p
LIN28B	gga-novel-m5516-5p
LIN28B	gga-novel-m5060-5p
LIN28B	gga-novel-m3165-5p
LIN28B	gga-novel-m3164-5p
LIN28B	gga-novel-m0698-5p
LIN28B	gga-novel-m0376-5p
HKDC1	gga-novel-m5516-5p
IGDCC4	gga-novel-m5060-5p
IGDCC4	gga-novel-m3165-5p
IGDCC4	gga-novel-m0698-5p
UNC5D	gga-novel-m5663-5p
UNC5D	gga-novel-m0376-5p
MYO16	gga-novel-m5516-5p
MYO16	gga-novel-m5060-5p
MYO16	gga-novel-m0698-5p
KIT	gga-novel-m1585-3p
RGS4	gga-novel-m3164-5p
LPPR1	gga-novel-m5663-5p
LPPR1	gga-novel-m5060-5p
BMP2	gga-novel-m1585-3p
BMP2	gga-novel-m0376-5p
CRABP1	gga-novel-m3165-5p
FBN2	gga-novel-m3165-5p
FBN2	gga-novel-m1585-3p
FBN2	gga-novel-m0376-5p
EPDR1	gga-novel-m5060-5p
ELFN1	gga-novel-m5663-5p
ADAMTSL5	gga-novel-m3163-3p
LRAT	gga-novel-m5060-5p
LRAT	gga-novel-m0698-5p
LRAT	gga-novel-m0376-5p
CLSTN2	gga-novel-m0698-5p
CLSTN2	gga-novel-m0376-5p
GMNC	gga-novel-m5060-5p
KCNN2	gga-novel-m5060-5p
KCNN2	gga-novel-m0376-5p
RXFP1	gga-novel-m5060-5p
OMG	gga-novel-m3165-5p
ITGA7	gga-novel-m3165-3p
WBSCR27	gga-novel-m3163-3p
TUSC1	gga-novel-m3163-3p
FOXO6	gga-novel-m1585-3p
SEPT4	gga-novel-m0698-5p
MEX3B	gga-novel-m5516-5p
NTRK3	gga-novel-m5516-5p
PPFIA2	gga-novel-m5516-5p
KCNC1	gga-novel-m5516-5p
DAB1	gga-novel-m5516-5p
MYO10	gga-novel-m5516-5p
COL13A1	gga-novel-m5516-5p
FAM19A5	gga-novel-m5516-5p
FAM155A	gga-novel-m5516-5p
LIN28B	gga-novel-m5516-5p
HKDC1	gga-novel-m5516-5p
MYO16	gga-novel-m5516-5p

## Sheet: 14dpi miRNA down-mRNA up
DETG	miRNA_family_ID
SCN1A	gga-novel-m4987-3p
CADM2	gga-novel-m4987-3p
CREB5	gga-novel-m4987-3p
SLC45A4	gga-novel-m4987-3p

## Sheet: 21dpi miRNA up-mRNA down
DETG	miRNA_family_ID
HKDC1	gga-novel-m5644-3p
HKDC1	gga-novel-m5521-3p
HKDC1	gga-novel-m5516-5p
HKDC1	gga-novel-m5445-5p
HKDC1	gga-novel-m5398-3p
HKDC1	gga-novel-m5311-5p
HKDC1	gga-novel-m5310-3p
SH3PXD2A	gga-novel-m5644-3p
SH3PXD2A	gga-novel-m5521-3p
SH3PXD2A	gga-novel-m5516-5p
SH3PXD2A	gga-novel-m5445-5p
SH3PXD2A	gga-novel-m5398-3p
SH3PXD2A	gga-novel-m5311-5p
SH3PXD2A	gga-novel-m5310-3p
PRKAA2	gga-novel-m3165-5p
DAB1	gga-novel-m5644-3p
DAB1	gga-novel-m5521-3p
DAB1	gga-novel-m5516-5p
DAB1	gga-novel-m5445-5p
DAB1	gga-novel-m5398-3p
DAB1	gga-novel-m5311-5p
DAB1	gga-novel-m5310-3p
DAB1	gga-novel-m3165-5p
EPHA4	gga-novel-m5513-3p
EPHA4	gga-novel-m3165-5p
SPHKAP	gga-novel-m5513-3p
NTRK3	gga-novel-m5644-3p
NTRK3	gga-novel-m5521-3p
NTRK3	gga-novel-m5516-5p
NTRK3	gga-novel-m5445-5p
NTRK3	gga-novel-m5398-3p
NTRK3	gga-novel-m5311-5p
NTRK3	gga-novel-m5310-3p
NTRK3	gga-novel-m5245-5p
FSTL4	gga-novel-m5245-5p
SHISA9	gga-novel-m5644-3p
SHISA9	gga-novel-m5521-3p
SHISA9	gga-novel-m5516-5p
SHISA9	gga-novel-m5445-5p
SHISA9	gga-novel-m5398-3p
SHISA9	gga-novel-m5311-5p
SHISA9	gga-novel-m5310-3p
ADAMTSL2	gga-novel-m5245-5p
KCNA2	gga-novel-m3165-5p
FAIM2	gga-novel-m5644-3p
FAIM2	gga-novel-m5521-3p
FAIM2	gga-novel-m5516-5p
FAIM2	gga-novel-m5445-5p
FAIM2	gga-novel-m5398-3p
FAIM2	gga-novel-m5311-5p
FAIM2	gga-novel-m5310-3p
CDK14	gga-novel-m5644-3p
CDK14	gga-novel-m5521-3p
CDK14	gga-novel-m5516-5p
CDK14	gga-novel-m5445-5p
CDK14	gga-novel-m5398-3p
CDK14	gga-novel-m5311-5p
CDK14	gga-novel-m5310-3p
LRIG3	gga-novel-m5644-3p
LRIG3	gga-novel-m5521-3p
LRIG3	gga-novel-m5516-5p
LRIG3	gga-novel-m5445-5p
LRIG3	gga-novel-m5398-3p
LRIG3	gga-novel-m5311-5p
LRIG3	gga-novel-m5310-3p
FAM110B	gga-novel-m5513-3p
FAM110B	gga-novel-m5245-5p
FAM110B	gga-novel-m3165-5p
BCL11A	gga-novel-m5644-3p
BCL11A	gga-novel-m5521-3p
BCL11A	gga-novel-m5516-5p
BCL11A	gga-novel-m5445-5p
BCL11A	gga-novel-m5398-3p
BCL11A	gga-novel-m5311-5p
BCL11A	gga-novel-m5310-3p
BCL11A	gga-novel-m5245-5p
BCL11A	gga-novel-m3165-5p
LIN28B	gga-novel-m5644-3p
LIN28B	gga-novel-m5521-3p
LIN28B	gga-novel-m5516-5p
LIN28B	gga-novel-m5513-3p
LIN28B	gga-novel-m5445-5p
LIN28B	gga-novel-m5398-3p
LIN28B	gga-novel-m5311-5p
LIN28B	gga-novel-m5310-3p
LIN28B	gga-novel-m3165-5p
MAPK10	gga-novel-m5245-5p
LPHN3	gga-novel-m5245-5p
ADAM23	gga-novel-m5245-5p
CNTNAP5	gga-novel-m5513-3p
CNTNAP5	gga-novel-m5245-5p
HS6ST3	gga-novel-m5513-3p
SLC6A5	gga-novel-m5644-3p
SLC6A5	gga-novel-m5521-3p
SLC6A5	gga-novel-m5516-5p
SLC6A5	gga-novel-m5445-5p
SLC6A5	gga-novel-m5398-3p
SLC6A5	gga-novel-m5311-5p
SLC6A5	gga-novel-m5310-3p
SLC6A5	gga-novel-m5245-5p
SLC6A5	gga-novel-m3165-5p
DENND5B	gga-novel-m5644-3p
DENND5B	gga-novel-m5521-3p
DENND5B	gga-novel-m5516-5p
DENND5B	gga-novel-m5513-3p
DENND5B	gga-novel-m5445-5p
DENND5B	gga-novel-m5398-3p
DENND5B	gga-novel-m5311-5p
DENND5B	gga-novel-m5310-3p
UNC79	gga-novel-m5513-3p
MYO5C	gga-novel-m3165-5p
ESRP2	gga-novel-m5644-3p
ESRP2	gga-novel-m5521-3p
ESRP2	gga-novel-m5516-5p
ESRP2	gga-novel-m5445-5p
ESRP2	gga-novel-m5398-3p
ESRP2	gga-novel-m5311-5p
ESRP2	gga-novel-m5310-3p
ESRP2	gga-novel-m5245-5p
SLC16A3	gga-novel-m5513-3p
SLC16A3	gga-novel-m3165-5p
CBLN4	gga-novel-m5513-3p
CBLN4	gga-novel-m3165-5p
FBN2	gga-novel-m5245-5p
FBN2	gga-novel-m3165-5p
ST18	gga-novel-m5245-5p
COL4A5	gga-novel-m3165-5p
BMPR1B	gga-novel-m3165-5p
MDGA2	gga-novel-m5644-3p
MDGA2	gga-novel-m5521-3p
MDGA2	gga-novel-m5516-5p
MDGA2	gga-novel-m5445-5p
MDGA2	gga-novel-m5398-3p
MDGA2	gga-novel-m5311-5p
MDGA2	gga-novel-m5310-3p
ARHGAP20	gga-novel-m3165-5p
DPP6	gga-novel-m3165-5p
FAM19A2	gga-novel-m5245-5p
DSP	gga-novel-m5644-3p
DSP	gga-novel-m5521-3p
DSP	gga-novel-m5516-5p
DSP	gga-novel-m5445-5p
DSP	gga-novel-m5398-3p
DSP	gga-novel-m5311-5p
DSP	gga-novel-m5310-3p
DSP	gga-novel-m3165-5p
TMEFF1	gga-novel-m5245-5p
MFAP3L	gga-novel-m3165-5p
KCNC1	gga-novel-m5644-3p
KCNC1	gga-novel-m5521-3p
KCNC1	gga-novel-m5516-5p
KCNC1	gga-novel-m5513-3p
KCNC1	gga-novel-m5445-5p
KCNC1	gga-novel-m5398-3p
KCNC1	gga-novel-m5311-5p
KCNC1	gga-novel-m5310-3p
KCNC1	gga-novel-m3165-5p
GRIK4	gga-novel-m5513-3p
TANC1	gga-novel-m5245-5p
NDNF	gga-novel-m5245-5p
FILIP1L	gga-novel-m5513-3p
PTPRZ1	gga-novel-m3165-5p
PTPN13	gga-novel-m5513-3p
BRINP2	gga-novel-m5513-3p
ABCA13	gga-novel-m5513-3p
ABCA13	gga-novel-m3165-5p
SCUBE2	gga-novel-m5513-3p
RHO	gga-novel-m5245-5p
OMG	gga-novel-m3165-5p

## Sheet: 21dpi miRNA down-mRNA up
DETG	miRNA_family_ID
AKAP6	gga-novel-m5234-5p
AKAP6	gga-novel-m4617-5p
AKAP6	gga-novel-m2652-5p
AKAP6	gga-novel-m1614-3p
AKAP6	gga-novel-m0698-5p
AKAP6	gga-novel-m0444-5p
ANKRD9	gga-novel-m3756-5p
ANKRD9	gga-novel-m0698-5p
ATP6V1G3	gga-novel-m0698-5p
MXD3	gga-novel-m5234-5p
MXD3	gga-novel-m0465-3p
RNF208	gga-novel-m0465-3p
RUNDC3A	gga-novel-m5234-5p
RUNDC3A	gga-novel-m0698-5p
PA2G4	gga-novel-m4617-5p
PA2G4	gga-novel-m2652-5p
PA2G4	gga-novel-m1614-3p
PA2G4	gga-novel-m0444-5p
PTBP3	gga-novel-m5234-5p
PTBP3	gga-novel-m4617-5p
PTBP3	gga-novel-m3756-5p
PTBP3	gga-novel-m2652-5p
PTBP3	gga-novel-m1614-3p
PTBP3	gga-novel-m0465-3p
PTBP3	gga-novel-m0444-5p
THRB	gga-novel-m4617-5p
THRB	gga-novel-m2652-5p
THRB	gga-novel-m1614-3p
THRB	gga-novel-m0698-5p
THRB	gga-novel-m0444-5p
MCTS1	gga-novel-m0465-3p
ATP8A1	gga-novel-m4617-5p
ATP8A1	gga-novel-m2652-5p
ATP8A1	gga-novel-m1614-3p
ATP8A1	gga-novel-m0465-3p
ATP8A1	gga-novel-m0444-5p
SERPING1	gga-novel-m4617-5p
SERPING1	gga-novel-m2652-5p
SERPING1	gga-novel-m1614-3p
SERPING1	gga-novel-m0444-5p
DIO2	gga-novel-m4617-5p
DIO2	gga-novel-m2652-5p
DIO2	gga-novel-m1614-3p
DIO2	gga-novel-m0444-5p
TMEM243	gga-novel-m0465-3p
TBCA	gga-novel-m4617-5p
TBCA	gga-novel-m2652-5p
TBCA	gga-novel-m1614-3p
TBCA	gga-novel-m0698-5p
TBCA	gga-novel-m0444-5p
E2F3	gga-novel-m5234-5p
E2F3	gga-novel-m4617-5p
E2F3	gga-novel-m3756-5p
E2F3	gga-novel-m2652-5p
E2F3	gga-novel-m1614-3p
E2F3	gga-novel-m0444-5p
PRDM1	gga-novel-m4617-5p
PRDM1	gga-novel-m2652-5p
PRDM1	gga-novel-m1614-3p
PRDM1	gga-novel-m0465-3p
PRDM1	gga-novel-m0444-5p
STAT1	gga-novel-m5234-5p
STAT1	gga-novel-m3756-5p
SPATA2L	gga-novel-m3756-5p
HIC1	gga-novel-m3756-5p
FAM110A	gga-novel-m0698-5p
UTP11L	gga-novel-m5234-5p
RNF19B	gga-novel-m0465-3p
LRRC32	gga-novel-m5234-5p
CNTN1	gga-novel-m5234-5p
CNTN1	gga-novel-m0465-3p
CCR8	gga-novel-m4617-5p
CCR8	gga-novel-m2652-5p
CCR8	gga-novel-m1614-3p
CCR8	gga-novel-m0444-5p
ZFHX4	gga-novel-m5234-5p
ZFHX4	gga-novel-m4617-5p
ZFHX4	gga-novel-m3756-5p
ZFHX4	gga-novel-m2652-5p
ZFHX4	gga-novel-m1614-3p
ZFHX4	gga-novel-m0698-5p
ZFHX4	gga-novel-m0465-3p
ZFHX4	gga-novel-m0444-5p
T	gga-novel-m0698-5p
SLBP	gga-novel-m0465-3p
HTR7	gga-novel-m5234-5p
HTR7	gga-novel-m3756-5p
HTR7	gga-novel-m0465-3p
PAIP1	gga-novel-m5234-5p
UGCG	gga-novel-m5234-5p
UGCG	gga-novel-m3756-5p
UGCG	gga-novel-m0465-3p
CRHR2	gga-novel-m5234-5p
MASTL	gga-novel-m5234-5p
ID4	gga-novel-m5234-5p
ID4	gga-novel-m4617-5p
ID4	gga-novel-m3756-5p
ID4	gga-novel-m2652-5p
ID4	gga-novel-m1614-3p
ID4	gga-novel-m0465-3p
ID4	gga-novel-m0444-5p
TP53I3	gga-novel-m5234-5p
MED28	gga-novel-m5234-5p
MED28	gga-novel-m0698-5p
GCH1	gga-novel-m4617-5p
GCH1	gga-novel-m3756-5p
GCH1	gga-novel-m2652-5p
GCH1	gga-novel-m1614-3p
GCH1	gga-novel-m0698-5p
GCH1	gga-novel-m0444-5p
C10orf11	gga-novel-m4617-5p
GCLM	gga-novel-m4617-5p
GCLM	gga-novel-m2652-5p
GCLM	gga-novel-m1614-3p
GCLM	gga-novel-m0444-5p
PTMA	gga-novel-m4617-5p
PTMA	gga-novel-m2652-5p
PTMA	gga-novel-m1614-3p
PTMA	gga-novel-m0444-5p
B3GNT5	gga-novel-m4617-5p
B3GNT5	gga-novel-m2652-5p
B3GNT5	gga-novel-m1614-3p
B3GNT5	gga-novel-m0444-5p
DYX1C1	gga-novel-m4617-5p
DYX1C1	gga-novel-m2652-5p
DYX1C1	gga-novel-m1614-3p
DYX1C1	gga-novel-m0444-5p
NDUFA2	gga-novel-m4617-5p
NDUFA2	gga-novel-m2652-5p
NDUFA2	gga-novel-m1614-3p
NDUFA2	gga-novel-m0444-5p
SRA1	gga-novel-m4617-5p
SRA1	gga-novel-m2652-5p
SRA1	gga-novel-m1614-3p
SRA1	gga-novel-m0444-5p
SMPDL3A	gga-novel-m4617-5p
SMPDL3A	gga-novel-m2652-5p
SMPDL3A	gga-novel-m1614-3p
SMPDL3A	gga-novel-m0444-5p
FGF13	gga-novel-m4617-5p
FGF13	gga-novel-m2652-5p
FGF13	gga-novel-m1614-3p
FGF13	gga-novel-m0444-5p
NDUFB2	gga-novel-m4617-5p
NDUFB2	gga-novel-m2652-5p
NDUFB2	gga-novel-m1614-3p
NDUFB2	gga-novel-m0444-5p
OIP5	gga-novel-m4617-5p
OIP5	gga-novel-m3756-5p
OIP5	gga-novel-m2652-5p
OIP5	gga-novel-m1614-3p
OIP5	gga-novel-m0465-3p
OIP5	gga-novel-m0444-5p
UCHL5	gga-novel-m3756-5p
CDCA3	gga-novel-m3756-5p
HYAL3	gga-novel-m3756-5p
DOHH	gga-novel-m3756-5p
CCR2	gga-novel-m3756-5p
KCTD8	gga-novel-m3756-5p
KCTD8	gga-novel-m0698-5p
KCTD8	gga-novel-m0465-3p
SPIRE2	gga-novel-m0698-5p
FAT2	gga-novel-m0698-5p
NUDT16L1	gga-novel-m0698-5p
NUDT16L1	gga-novel-m0465-3p
CMYA5	gga-novel-m0698-5p
RASD2	gga-novel-m0698-5p
HMOX1	gga-novel-m0698-5p
ATXN10	gga-novel-m0465-3p
ISL2	gga-novel-m0465-3p
TTLL9	gga-novel-m0465-3p
TOMM6	gga-novel-m0465-3p
NDUFAF2	gga-novel-m0465-3p
SNX24	gga-novel-m0465-3p
CD164	gga-novel-m0465-3p
