# Supplementary material for: Integrated Analysis of miRNA and mRNA Expression Profiles in Spleen of Specific Pathogen-Free Chicken Infected with Avian Reticuloendotheliosis Virus Strain SNV
Source: Int J Mol Sci. 2019 Feb 27;20(5):1041. doi: 10.3390/ijms20051041 (PMC6429403; doi:10.3390/ijms20051041)
Supplement: Supplementary file 1 [file ijms-20-01041-s001.zip › supplement/Table S6. Detailed information of the GO terms of DETGs.xlsx]

## Sheet: Sheet1
Catergory	GO_Term	Cluster frequency	Corrected P-value
biological_process	GO:0044707 single-multicellular organism process	107 out of 274 genes, 39.1%	2.81e-08
biological_process	GO:0032501 multicellular organismal process	115 out of 274 genes, 42.0%	4.87e-08
biological_process	GO:0048731 system development	88 out of 274 genes, 32.1%	3.81e-07
cellular_component	GO:0097458 neuron part	36 out of 274 genes, 13.1%	1.03e-06
cellular_component	GO:0071944 cell periphery	83 out of 274 genes, 30.3%	5.31e-05
biological_process	GO:0007275 multicellular organism development	88 out of 274 genes, 32.1%	5.33e-05
cellular_component	GO:0031012 extracellular matrix	22 out of 274 genes, 8.0%	0.00013
cellular_component	GO:0005578 proteinaceous extracellular matrix	17 out of 274 genes, 6.2%	0.00014
cellular_component	GO:0005886 plasma membrane	80 out of 274 genes, 29.2%	0.00014
cellular_component	GO:0045202 synapse	24 out of 274 genes, 8.8%	0.00016
cellular_component	GO:0044459 plasma membrane part	52 out of 274 genes, 19.0%	0.00016
biological_process	GO:0044700 single organism signaling	95 out of 274 genes, 34.7%	0.00017
biological_process	GO:0023052 signaling	95 out of 274 genes, 34.7%	0.00018
biological_process	GO:0007154 cell communication	96 out of 274 genes, 35.0%	0.00022
biological_process	GO:0032502 developmental process	96 out of 274 genes, 35.0%	0.00075
biological_process	GO:0044767 single-organism developmental process	95 out of 274 genes, 34.7%	0.00075
cellular_component	GO:0043005 neuron projection	23 out of 274 genes, 8.4%	0.00135
cellular_component	GO:0030425 dendrite	13 out of 274 genes, 4.7%	0.00145
biological_process	GO:0048856 anatomical structure development	90 out of 274 genes, 32.8%	0.00222
cellular_component	GO:0036477 somatodendritic compartment	16 out of 274 genes, 5.8%	0.00262
cellular_component	GO:0043025 neuronal cell body	12 out of 274 genes, 4.4%	0.00299
cellular_component	GO:0031226 intrinsic component of plasma membrane	34 out of 274 genes, 12.4%	0.00395
cellular_component	GO:0005887 integral component of plasma membrane	33 out of 274 genes, 12.0%	0.00444
biological_process	GO:0065007 biological regulation	179 out of 274 genes, 65.3%	0.00701
cellular_component	GO:0031224 intrinsic component of membrane	106 out of 274 genes, 38.7%	0.00707
biological_process	GO:0050789 regulation of biological process	172 out of 274 genes, 62.8%	0.0073
biological_process	GO:0048513 animal organ development	60 out of 274 genes, 21.9%	0.0078
cellular_component	GO:0016021 integral component of membrane	104 out of 274 genes, 38.0%	0.01104
biological_process	GO:0010033 response to organic substance	48 out of 274 genes, 17.5%	0.01109
cellular_component	GO:0044425 membrane part	118 out of 274 genes, 43.1%	0.01215
biological_process	GO:0007165 signal transduction	84 out of 274 genes, 30.7%	0.0139
cellular_component	GO:0044456 synapse part	17 out of 274 genes, 6.2%	0.01785
cellular_component	GO:0098793 presynapse	11 out of 274 genes, 4.0%	0.01956
molecular_function	GO:0099600 transmembrane receptor activity	30 out of 274 genes, 10.9%	0.02102
biological_process	GO:0050877 neurological system process	24 out of 274 genes, 8.8%	0.02203
biological_process	GO:0050794 regulation of cellular process	163 out of 274 genes, 59.5%	0.02325
molecular_function	GO:0060089 molecular transducer activity	35 out of 274 genes, 12.8%	0.02442
molecular_function	GO:0004872 receptor activity	35 out of 274 genes, 12.8%	0.02442
molecular_function	GO:0038023 signaling receptor activity	31 out of 274 genes, 11.3%	0.02666
biological_process	GO:0044763 single-organism cellular process	183 out of 274 genes, 66.8%	0.0267
cellular_component	GO:0044297 cell body	12 out of 274 genes, 4.4%	0.02783
biological_process	GO:0007611 learning or memory	11 out of 274 genes, 4.0%	0.03039
biological_process	GO:0007399 nervous system development	46 out of 274 genes, 16.8%	0.03627
molecular_function	GO:0004888 transmembrane signaling receptor activity	28 out of 274 genes, 10.2%	0.04902
biological_process	GO:0044708 single-organism behavior	16 out of 274 genes, 5.8%	0.05213
biological_process	GO:0065008 regulation of biological quality	67 out of 274 genes, 24.5%	0.05997
biological_process	GO:0044699 single-organism process	201 out of 274 genes, 73.4%	0.08949
cellular_component	GO:0005604 basement membrane	6 out of 274 genes, 2.2%	0.09952
cellular_component	GO:0030424 axon	11 out of 274 genes, 4.0%	0.10554
cellular_component	GO:0009986 cell surface	17 out of 274 genes, 6.2%	0.12682
biological_process	GO:0050890 cognition	11 out of 274 genes, 4.0%	0.12731
biological_process	GO:1901700 response to oxygen-containing compound	26 out of 274 genes, 9.5%	0.13653
biological_process	GO:0071310 cellular response to organic substance	37 out of 274 genes, 13.5%	0.1798
biological_process	GO:0051716 cellular response to stimulus	97 out of 274 genes, 35.4%	0.20416
cellular_component	GO:0016020 membrane	142 out of 274 genes, 51.8%	0.21727
cellular_component	GO:0097418 neurofibrillary tangle	2 out of 274 genes, 0.7%	0.23491
cellular_component	GO:0043679 axon terminus	4 out of 274 genes, 1.5%	0.23697
biological_process	GO:0050896 response to stimulus	113 out of 274 genes, 41.2%	0.25318
molecular_function	GO:0004871 signal transducer activity	34 out of 274 genes, 12.4%	0.26695
molecular_function	GO:0015077 monovalent inorganic cation transmembrane transporter activity	14 out of 274 genes, 5.1%	0.29147
cellular_component	GO:0044420 extracellular matrix component	6 out of 274 genes, 2.2%	0.29795
molecular_function	GO:0005294 neutral L-amino acid secondary active transmembrane transporter activity	2 out of 274 genes, 0.7%	0.31189
biological_process	GO:0007612 learning	8 out of 274 genes, 2.9%	0.38801
molecular_function	GO:0005164 tumor necrosis factor receptor binding	4 out of 274 genes, 1.5%	0.40922
biological_process	GO:0007610 behavior	18 out of 274 genes, 6.6%	0.43756
molecular_function	GO:0004222 metalloendopeptidase activity	7 out of 274 genes, 2.6%	0.49841
biological_process	GO:0042391 regulation of membrane potential	15 out of 274 genes, 5.5%	0.50355
biological_process	GO:0003008 system process	30 out of 274 genes, 10.9%	0.50598
biological_process	GO:0030154 cell differentiation	58 out of 274 genes, 21.2%	0.54163
biological_process	GO:0098742 cell-cell adhesion via plasma-membrane adhesion molecules	8 out of 274 genes, 2.9%	0.57315
biological_process	GO:0007268 synaptic transmission	14 out of 274 genes, 5.1%	0.62905
biological_process	GO:0099536 synaptic signaling	14 out of 274 genes, 5.1%	0.67194
biological_process	GO:0099537 trans-synaptic signaling	14 out of 274 genes, 5.1%	0.67194
cellular_component	GO:0098642 network-forming collagen trimer	2 out of 274 genes, 0.7%	0.69005
cellular_component	GO:0098645 collagen network	2 out of 274 genes, 0.7%	0.69005
cellular_component	GO:0005587 collagen type IV trimer	2 out of 274 genes, 0.7%	0.69005
cellular_component	GO:0098651 basement membrane collagen trimer	2 out of 274 genes, 0.7%	0.69005
biological_process	GO:0009719 response to endogenous stimulus	28 out of 274 genes, 10.2%	0.71377
cellular_component	GO:0044306 neuron projection terminus	4 out of 274 genes, 1.5%	0.74303
cellular_component	GO:0042734 presynaptic membrane	3 out of 274 genes, 1.1%	0.74717
molecular_function	GO:0019199 transmembrane receptor protein kinase activity	6 out of 274 genes, 2.2%	0.75059
molecular_function	GO:0005030 neurotrophin receptor activity	2 out of 274 genes, 0.7%	0.9162
biological_process	GO:0018149 peptide cross-linking	4 out of 274 genes, 1.5%	0.94507
