# Supplementary material for: Integrated Analysis of miRNA and mRNA Expression Profiles in Spleen of Specific Pathogen-Free Chicken Infected with Avian Reticuloendotheliosis Virus Strain SNV
Source: Int J Mol Sci. 2019 Feb 27;20(5):1041. doi: 10.3390/ijms20051041 (PMC6429403; doi:10.3390/ijms20051041)
Supplement: Supplementary file 1 [file ijms-20-01041-s001.zip › supplement/Table S7. Detailed information of the KEGG pathways of DETGs.xlsx]

## Sheet: Sheet1
Pathway_ID	Pathway	level1	level2	DEG_number	Total_number	KO_in_path
ko04911	Insulin secretion	Organismal Systems	Endocrine system	8	69	K04943,K15297,K08041,K04351,K08043,K04515,K09047,K05004
ko04210	Apoptosis	Cellular Processes	Cell growth and death	11	123	K16060,K04389,K04379,K04400,K04397,K04448,K02084,K04440,K01363,K02374,K16943
ko04215	Apoptosis - multiple species	Cellular Processes	Cell growth and death	5	30	K16060,K16943,K02084,K04397,K04440
ko04514	Cell adhesion molecules (CAMs)	Environmental Information Processing	Signaling molecules and interaction	10	116	K07378,K06757,K06087,K06793,K07522,K07377,K06538,K06759
ko00790	Folate biosynthesis	Metabolism	Metabolism of cofactors and vitamins	3	11	K01077,K01495
ko04380	Osteoclast differentiation	Organismal Systems	Development	9	99	K09438,K08530,K04379,K04448,K04440,K14380,K11220,K11221,K04696
ko04966	Collecting duct acid secretion	Organismal Systems	Excretory system	4	24	K02146,K02148,K06573,K02152
ko04080	Neuroactive ligand-receptor interaction	Environmental Information Processing	Signaling molecules and interaction	18	293	K04241,K04163,K04147,K05204,K05214,K05062,K05840,K05210,K08362,K04151,K04306,K05235,K04579,K04276,K04604,K05201,K05221,K04222
ko04060	Cytokine-cytokine receptor interaction	Environmental Information Processing	Signaling molecules and interaction	13	185	K04389,K04192,K13578,K05091,K05460,K05449,K04183,K05476,K04180,K04179,K05136,K05151,K05062
ko04668	TNF signaling pathway	Environmental Information Processing	Signal transduction	8	88	K16060,K04379,K04400,K04397,K04448,K04440,K09047,K04696
ko04151	PI3K-Akt signaling pathway	Environmental Information Processing	Signal transduction	18	297	K06583,K09047,K10160,K07198,K04389,K05717,K06237,K05091,K05460,K05449,K05465,K05094,K04358,K08131,K09420,K18496
ko00524	Butirosin and neomycin biosynthesis	Metabolism	Biosynthesis of other secondary metabolites	2	5	K00844
ko04024	cAMP signaling pathway	Environmental Information Processing	Signal transduction	12	174	K05840,K04955,K04379,K05210,K04448,K04440,K08041,K04351,K08043,K04515,K05214,K09047
ko04920	Adipocytokine signaling pathway	Organismal Systems	Endocrine system	6	65	K07198,K01897,K05062,K04696,K18052,K04440
ko04510	Focal adhesion	Cellular Processes	Cellular commiunity	12	190	K16060,K06237,K05717,K04448,K05460,K05449,K04440,K06583,K08131,K04349
ko04728	Dopaminergic synapse	Organismal Systems	Nervous system	8	108	K05840,K04379,K05210,K04440,K04147,K04515,K09047,K04833
ko04142	Lysosome	Cellular Processes	Transport and catabolism	8	108	K01052,K01074,K04644,K12347,K06528,K01363,K06546,K02146
ko04916	Melanogenesis	Organismal Systems	Endocrine system	7	91	K08041,K08043,K05091,K04515,K00444,K02375,K02620
ko04014	Ras signaling pathway	Environmental Information Processing	Signal transduction	12	200	K04389,K05210,K05091,K05460,K05465,K05449,K05094,K04440,K04163,K04358,K04349,K18496
ko04214	Apoptosis - fly	Cellular Processes	Cell growth and death	5	54	K02084,K04397,K04448,K04440,K09848
ko04725	Cholinergic synapse	Organismal Systems	Nervous system	7	93	K08041,K04379,K04998,K04926,K08043,K04515,K09047
ko00627	Aminobenzoate degradation	Metabolism	Xenobiotics biodegradation and metabolism	2	9	K01077
ko04750	Inflammatory mediator regulation of TRP channels	Organismal Systems	Sensory system	7	96	K08041,K04831,K08043,K04515,K18052,K04983,K04440
ko04724	Glutamatergic synapse	Organismal Systems	Nervous system	7	97	K08041,K05204,K04604,K05210,K08043,K05201,K05214
ko04974	Protein digestion and absorption	Organismal Systems	Digestive system	6	77	K06237,K08131,K04926,K16617
ko04512	ECM-receptor interaction	Environmental Information Processing	Signaling molecules and interaction	6	77	K05717,K06583,K06237,K08131
ko00521	Streptomycin biosynthesis	Metabolism	Biosynthesis of other secondary metabolites	2	10	K00844
ko04015	Rap1 signaling pathway	Environmental Information Processing	Signal transduction	11	187	K05210,K05091,K05460,K05465,K05449,K05094,K08041,K04358,K04351,K08043,K18496
ko04721	Synaptic vesicle cycle	Organismal Systems	Nervous system	5	59	K04644,K02146,K02148,K15291,K02152
ko04915	Estrogen signaling pathway	Organismal Systems	Endocrine system	6	79	K08041,K03283,K04379,K08043,K04448,K09047
ko04350	TGF-beta signaling pathway	Environmental Information Processing	Signal transduction	6	79	K16620,K20012,K04685,K13578,K04661,K17695
ko02020	Two-component system	Environmental Information Processing	Signal transduction	2	11	K01077
ko04261	Adrenergic signaling in cardiomyocytes	Organismal Systems	Circulatory system	8	125	K17751,K04926,K08041,K04351,K08043,K04515,K09047,K04838
ko04062	Chemokine signaling pathway	Organismal Systems	Immune system	8	133	K04192,K04183,K08041,K11220,K04180,K08043,K04179,K11221
ko00190	Oxidative phosphorylation	Metabolism	Energy metabolism	7	118	K03946,K03958,K02128,K02146,K02148,K02152,K02266
ko00250	Alanine, aspartate and glutamate metabolism	Metabolism	Amino acid metabolism	3	33	K01939,K01940,K18309
ko04213	Longevity regulating pathway - multiple species	Organismal Systems	Aging	4	53	K07198,K08041,K03283,K08043
ko04064	NF-kappa B signaling pathway	Environmental Information Processing	Signal transduction	5	75	K16060,K10160,K05151,K18052,K05476
ko04390	Hippo signaling pathway	Environmental Information Processing	Signal transduction	8	147	K20012,K13578,K00444,K16620,K12075,K18496,K02620,K02375
ko04720	Long-term potentiation	Organismal Systems	Nervous system	4	56	K08041,K04604,K05210,K04515
ko00830	Retinol metabolism	Metabolism	Metabolism of cofactors and vitamins	3	36	K11151,K00061,K00678
ko04211	Longevity regulating pathway	Organismal Systems	Aging	5	80	K08041,K07198,K08530,K08043,K09047
ko04010	MAPK signaling pathway	Environmental Information Processing	Signal transduction	11	227	K04389,K04379,K04448,K05094,K04440,K04360,K03283,K04358,K04349,K18018,K18496
ko04713	Circadian entrainment	Organismal Systems	Environmental adaptation	5	81	K08041,K04379,K05210,K08043,K04515
ko04912	GnRH signaling pathway	Organismal Systems	Endocrine system	5	82	K08041,K08043,K04515,K04448,K04440
ko03320	PPAR signaling pathway	Organismal Systems	Endocrine system	4	60	K08530,K01897,K08756,K08752
ko00532	Glycosaminoglycan biosynthesis - chondroitin sulfate / dermatan sulfate	Metabolism	Glycan biosynthesis and metabolism	2	20	K00746,K01017
ko00601	Glycosphingolipid biosynthesis - lacto and neolacto series	Metabolism	Glycan biosynthesis and metabolism	2	20	K03663,K03766
ko04066	HIF-1 signaling pathway	Environmental Information Processing	Signal transduction	5	85	K10160,K04515,K00844,K05465
ko04620	Toll-like receptor signaling pathway	Organismal Systems	Immune system	5	85	K10160,K11220,K04379,K04448,K04440
ko04320	Dorso-ventral axis formation	Organismal Systems	Development	2	21	K02098,K02602
ko04971	Gastric acid secretion	Organismal Systems	Digestive system	4	63	K08041,K08043,K04926,K04515
ko00232	Caffeine metabolism	Metabolism	Biosynthesis of other secondary metabolites	1	5	K00106
ko04722	Neurotrophin signaling pathway	Organismal Systems	Nervous system	6	111	K04360,K04389,K05101,K04515,K04448,K04440
ko00062	Fatty acid elongation	Metabolism	Lipid metabolism	2	22	K01074,K10703
ko04925	Aldosterone synthesis and secretion	Organismal Systems	Endocrine system	4	65	K08041,K08043,K04515,K09047
ko04723	Retrograde endocannabinoid signaling	Organismal Systems	Nervous system	5	89	K08041,K04604,K08043,K15291,K04440
ko04020	Calcium signaling pathway	Environmental Information Processing	Signal transduction	8	165	K05840,K04163,K08041,K04604,K08043,K04515,K05221,K04222
ko04621	NOD-like receptor signaling pathway	Organismal Systems	Immune system	3	44	K16060,K08727,K04440
ko01212	Fatty acid metabolism	Metabolism	Overview	3	44	K01074,K10703,K01897
ko04917	Prolactin signaling pathway	Organismal Systems	Endocrine system	4	67	K11220,K04379,K04696,K04440
ko04921	Oxytocin signaling pathway	Organismal Systems	Endocrine system	7	142	K08041,K07198,K04379,K04998,K08043,K04515,K04448
ko04660	T cell receptor signaling pathway	Organismal Systems	Immune system	5	94	K04379,K07366,K04448,K06538,K18052
ko00534	Glycosaminoglycan biosynthesis - heparan sulfate / heparin	Metabolism	Glycan biosynthesis and metabolism	2	25	K08103,K07809
ko04913	Ovarian steroidogenesis	Organismal Systems	Endocrine system	3	48	K08041,K16620,K08043
ko04914	Progesterone-mediated oocyte maturation	Organismal Systems	Endocrine system	4	73	K08041,K08043,K02602,K04440
ko04310	Wnt signaling pathway	Environmental Information Processing	Signal transduction	6	124	K04515,K04448,K00444,K02375,K02620,K04440
ko04145	Phagosome	Cellular Processes	Transport and catabolism	6	128	K10160,K09481,K02146,K02148,K06528,K02152
ko00983	Drug metabolism - other enzymes	Metabolism	Xenobiotics biodegradation and metabolism	2	29	K00106,K01044
ko00760	Nicotinate and nicotinamide metabolism	Metabolism	Metabolism of cofactors and vitamins	2	29	K03462,K01081
ko04550	Signaling pathways regulating pluripotency of stem cells	Cellular Processes	Cellular commiunity	6	131	K17846,K13578,K00444,K02375,K05094,K17695
ko00514	Other types of O-glycan biosynthesis	Metabolism	Glycan biosynthesis and metabolism	2	31	K03663,K00779
ko04918	Thyroid hormone synthesis	Organismal Systems	Endocrine system	3	56	K08041,K08043,K09047
ko04978	Mineral absorption	Organismal Systems	Digestive system	2	32	K12347,K00510
ko00052	Galactose metabolism	Metabolism	Carbohydrate metabolism	2	32	K00844
ko04360	Axon guidance	Organismal Systems	Development	7	163	K05105,K07522,K13578,K04515,K06842,K00444,K07521
ko00051	Fructose and mannose metabolism	Metabolism	Carbohydrate metabolism	2	33	K00844
ko04115	p53 signaling pathway	Cellular Processes	Cell growth and death	3	60	K10133,K02084,K10142
ko04976	Bile secretion	Organismal Systems	Digestive system	3	60	K08041,K08043,K04943
ko00500	Starch and sucrose metabolism	Metabolism	Carbohydrate metabolism	2	35	K00844
ko04973	Carbohydrate digestion and absorption	Organismal Systems	Digestive system	2	35	K00844
ko00603	Glycosphingolipid biosynthesis - globo series	Metabolism	Glycan biosynthesis and metabolism	1	12	K03663
ko04672	Intestinal immune network for IgA production	Organismal Systems	Immune system	2	36	K05151,K05476
ko04961	Endocrine and other factor-regulated calcium reabsorption	Organismal Systems	Excretory system	2	36	K04644,K14757
ko04114	Oocyte meiosis	Cellular Processes	Cell growth and death	4	91	K08041,K08043,K02602,K04515
ko00061	Fatty acid biosynthesis	Metabolism	Lipid metabolism	1	13	K01897
ko04910	Insulin signaling pathway	Organismal Systems	Endocrine system	5	122	K07198,K00844,K04696,K04440
ko00480	Glutathione metabolism	Metabolism	Metabolism of other amino acids	2	40	K00799,K11205
ko04068	FoxO signaling pathway	Environmental Information Processing	Signal transduction	5	124	K07198,K04389,K04685,K17847,K04440
ko04962	Vasopressin-regulated water reabsorption	Organismal Systems	Excretory system	2	41	K08043,K09047
ko04612	Antigen processing and presentation	Organismal Systems	Immune system	2	44	K03283,K01363
ko00220	Arginine biosynthesis	Metabolism	Amino acid metabolism	1	17	K01940
ko00100	Steroid biosynthesis	Metabolism	Lipid metabolism	1	17	K01052
ko04630	Jak-STAT signaling pathway	Environmental Information Processing	Signal transduction	5	134	K11220,K05136,K11221,K05062,K04696
ko04923	Regulation of lipolysis in adipocytes	Organismal Systems	Endocrine system	2	46	K08041,K08043
ko00520	Amino sugar and nucleotide sugar metabolism	Metabolism	Carbohydrate metabolism	2	46	K00844
ko04072	Phospholipase D signaling pathway	Environmental Information Processing	Signal transduction	5	135	K08041,K04604,K04351,K08043,K05091
ko00600	Sphingolipid metabolism	Metabolism	Lipid metabolism	2	47	K04714,K00720
ko04152	AMPK signaling pathway	Environmental Information Processing	Signal transduction	4	107	K07198,K08530,K05062,K09047
ko00531	Glycosaminoglycan degradation	Metabolism	Glycan biosynthesis and metabolism	1	19	K01197
ko04012	ErbB signaling pathway	Environmental Information Processing	Signal transduction	3	78	K04515,K04448,K04440
ko04922	Glucagon signaling pathway	Organismal Systems	Endocrine system	3	79	K07198,K04515,K09047
ko04972	Pancreatic secretion	Organismal Systems	Digestive system	3	81	K08041,K04926,K08043
ko04540	Gap junction	Cellular Processes	Cellular commiunity	3	81	K08041,K04604,K08043
ko04977	Vitamin digestion and absorption	Organismal Systems	Digestive system	1	21	K00678
ko04270	Vascular smooth muscle contraction	Organismal Systems	Circulatory system	4	114	K08041,K08043,K12333,K18052
ko00340	Histidine metabolism	Metabolism	Amino acid metabolism	1	22	K00546
ko03060	Protein export	Genetic Information Processing	Folding, sorting and degradation	1	22	K09481
ko00860	Porphyrin and chlorophyll metabolism	Metabolism	Metabolism of cofactors and vitamins	1	22	K00510
ko00563	Glycosylphosphatidylinositol(GPI)-anchor biosynthesis	Metabolism	Glycan biosynthesis and metabolism	1	24	K05294
ko00010	Glycolysis / Gluconeogenesis	Metabolism	Carbohydrate metabolism	2	56	K00844
ko04530	Tight junction	Cellular Processes	Cellular commiunity	4	120	K17751,K06087,K18052
ko04744	Phototransduction	Organismal Systems	Sensory system	1	25	K04250
ko01040	Biosynthesis of unsaturated fatty acids	Metabolism	Lipid metabolism	1	25	K10703
ko00230	Purine metabolism	Metabolism	Nucleotide metabolism	5	155	K01939,K08041,K08043,K00106,K01081
ko04622	RIG-I-like receptor signaling pathway	Organismal Systems	Immune system	2	59	K04400,K04440
ko04662	B cell receptor signaling pathway	Organismal Systems	Immune system	2	62	K04379,K04448
ko04745	Phototransduction - fly	Organismal Systems	Sensory system	1	28	K04515
ko03410	Base excision repair	Genetic Information Processing	Replication and repair	1	29	K03660
ko04970	Salivary secretion	Organismal Systems	Digestive system	2	65	K08041,K08043
ko04260	Cardiac muscle contraction	Organismal Systems	Circulatory system	2	65	K17751,K02266
ko04140	Regulation of autophagy	Cellular Processes	Transport and catabolism	1	31	K07198
ko04919	Thyroid hormone signaling pathway	Organismal Systems	Endocrine system	3	102	K11220,K08362,K17904
ko04670	Leukocyte transendothelial migration	Organismal Systems	Immune system	3	102	K06087,K04351
ko04710	Circadian rhythm	Organismal Systems	Environmental adaptation	1	32	K07198
ko00982	Drug metabolism - cytochrome P450	Metabolism	Xenobiotics biodegradation and metabolism	1	33	K00799
ko00071	Fatty acid degradation	Metabolism	Lipid metabolism	1	34	K01897
ko04727	GABAergic synapse	Organismal Systems	Nervous system	2	72	K08041,K08043
ko00980	Metabolism of xenobiotics by cytochrome P450	Metabolism	Xenobiotics biodegradation and metabolism	1	35	K00799
ko04666	Fc gamma R-mediated phagocytosis	Organismal Systems	Immune system	2	75	K12559,K13536
ko04810	Regulation of actin cytoskeleton	Cellular Processes	Cell motility	5	183	K06583,K04358,K05717,K18496,K05094
ko03022	Basal transcription factors	Genetic Information Processing	Transcription	1	38	K03129
ko04141	Protein processing in endoplasmic reticulum	Genetic Information Processing	Folding, sorting and degradation	4	149	K03283,K14003,K09481,K04440
ko02010	ABC transporters	Environmental Information Processing	Membrane transport	1	39	K05647
ko00270	Cysteine and methionine metabolism	Metabolism	Amino acid metabolism	1	39	K11205
ko04146	Peroxisome	Cellular Processes	Transport and catabolism	2	78	K01897,K00106
ko04330	Notch signaling pathway	Environmental Information Processing	Signal transduction	1	42	K06058
ko03010	Ribosome	Genetic Information Processing	Translation	3	122	K02959,K02932,K02950
ko04740	Olfactory transduction	Organismal Systems	Sensory system	3	127	K19695,K08043,K04515
ko04340	Hedgehog signaling pathway	Environmental Information Processing	Signal transduction	1	47	K00444
ko00510	N-Glycan biosynthesis	Metabolism	Glycan biosynthesis and metabolism	1	48	K00779
ko04144	Endocytosis	Cellular Processes	Transport and catabolism	6	241	K03283,K04644,K04180,K12495,K05091,K05094
ko04150	mTOR signaling pathway	Environmental Information Processing	Signal transduction	1	51	K07198
ko00564	Glycerophospholipid metabolism	Metabolism	Lipid metabolism	2	94	K00981,K00629
ko04726	Serotonergic synapse	Organismal Systems	Nervous system	2	95	K04163,K04943
ko04924	Renin secretion	Organismal Systems	Endocrine system	1	54	K01363
ko01200	Carbon metabolism	Metabolism	Overview	2	100	K00844
ko00561	Glycerolipid metabolism	Metabolism	Lipid metabolism	1	56	K00629
ko04640	Hematopoietic cell lineage	Organismal Systems	Immune system	1	56	K05091
ko04022	cGMP-PKG signaling pathway	Environmental Information Processing	Signal transduction	3	143	K08041,K08043,K09047
ko04071	Sphingolipid signaling pathway	Environmental Information Processing	Signal transduction	2	103	K04714,K04440
ko04664	Fc epsilon RI signaling pathway	Organismal Systems	Immune system	1	60	K04440
ko04611	Platelet activation	Organismal Systems	Immune system	2	109	K08041,K08043
ko04391	Hippo signaling pathway - fly	Environmental Information Processing	Signal transduction	1	64	K04440
ko01230	Biosynthesis of amino acids	Metabolism	Overview	1	64	K01940
ko04110	Cell cycle	Cellular Processes	Cell growth and death	2	112	K04685,K06620
ko04212	Longevity regulating pathway - worm	Organismal Systems	Aging	1	66	K04440
ko04610	Complement and coagulation cascades	Organismal Systems	Immune system	1	67	K04001
ko04520	Adherens junction	Cellular Processes	Cellular commiunity	1	69	K02620
ko04120	Ubiquitin mediated proteolysis	Genetic Information Processing	Folding, sorting and degradation	2	121	K16060,K04696
ko04650	Natural killer cell mediated cytotoxicity	Organismal Systems	Immune system	1	81	K04389
ko03013	RNA transport	Genetic Information Processing	Translation	2	134	K14313,K14322
ko04070	Phosphatidylinositol signaling system	Environmental Information Processing	Signal transduction	1	88	K00981
ko00240	Pyrimidine metabolism	Metabolism	Nucleotide metabolism	1	92	K01081
ko03040	Spliceosome	Genetic Information Processing	Transcription	1	110	K03283
