# Supplementary material for: Integrated Analysis of miRNA and mRNA Expression Profiles in Spleen of Specific Pathogen-Free Chicken Infected with Avian Reticuloendotheliosis Virus Strain SNV
Source: Int J Mol Sci. 2019 Feb 27;20(5):1041. doi: 10.3390/ijms20051041 (PMC6429403; doi:10.3390/ijms20051041)
Supplement: Supplementary file 1 [file ijms-20-01041-s001.zip › supplement/Table S8. Primers of RT-qPCR.xlsx]

## Sheet: miRNA primer
miRNA name	Mature sequence(s)	Primer (5′-3′)	Length (nt)
gga-miR-147	GUGUGCGGAAAUGCUUCUGC	GGTGTGCGGAAATGCTTCTG	20
gga-m3165-5p	AAUGACACGAUCACUCCCGCUGAGC	AATGACACGATCACTCCCGC	20
gga-miR-1329-5p	UACAGUGAUCACGUUACGAUGG	TGATCACGTTACGATGGAAA	20
gga-miR-21-5p	UAGCUUAUCAGACUGAUGUUGA	GCCGGTAGCTTATCAGACTG	20
gga-miR-222b-5p	UGCUCAGUAGUCAGUGUAGGAUCUGU	TGCTCAGTAGTCAGTGTAGG	20
gga-miR-146b-3p	CCCUAUGGAUUCAGUUCUGC	CCCTATGGATTCAGTTCTGC	20
gga-miR-222b-3p	AGCUACAUCUGAUUACUGGGUCAC	AGCTACATCTGATTACTGGGT	21
gga-miR-144-3p	CUACAGUAUAGAUGAUGUACUC	CTACAGTATAGATGATGTACTC	22
gga-miR-451	AAACCGUUACCAUUACUGAGUUU	AAACCGTTACCATTACTGAG	20
gga-miR-146b-5p	UGAGAACUGAAUUCCAUAGGCG	TGAGAACTGAATTCCATAGGC	21
gga-miR-1618-5p	UGCAUCCUGGCUCCUGGCGUCC	TGGCTCCTGGCGTCCAAAA	19
gga-miR-21-3p	CAACAACAGUCGGUAGGCUGUC	CAACAACAGTCGGTAGGCT	19
gga-miR-1664-3p	UCUGUGACCUCAUUUACCUCC	TCTGTGACCTCATTTACCTCC	21
gga-novel-m5516-5p	UCUCUAUUGGGUCUCUAUGGGG	TCTCTATTGGGTCTCTATGG	20
gga-novel-m0698-5p	CAUCCUGUGCAAUCAACUGCA	CATCCTGTGCAATCAACTGC	20
gga-miR-200a-3p	UAACACUGUCUGGUAACGAUGU	TAACACTGTCTGGTAACGATG	21
gga-miR-122-5p	UGGAGUGUGACAAUGGUGUUUGU	TGGAGTGTGACAATGGTGTTT	21
gga-miR-1769-3p	AGUGUGAAAUCUGCCUGAAAGUC	AGTGTGAAATCTGCCTGAAAG	21
gga-miR-375	UUUGUUCGUUCGGCUCGCGUUA	TTTGTTCGTTCGGCTCGCGT	20
gga-miR-1458	UUCCUGUGAUGCUCAUGAGAA	ACCTGTGATGCTCATGAGAAA	21

## Sheet: mRNA primer
Target gene	Primer sequence-F(5′-3′)	Primer sequence-R(5′-3′)	Product length (bp)	Accession Number(Gene ID)
CCR2	TATTATGCTGCCCATGACTGGA	AAAGATGCCACTGTAGAAGCC	90	420696
CTLA4	GAACAAGGGAAATGGGACGCAACT	CGACAATGGCTGAGATGATGATGCT	134	424106
STAT1	CCTCTGGAACGATGGCTGTATC	TCCTGGTCTCTGGTCCTTCAATA	79	424044
TNFSF6	AAACCCCACACAGCGGAA	TCACGGTACTGAATGCCACT	81	429064
CLDN5	GTCCCTCTGTGCCTCTCGTC	AAGCCTCTCATAGCCTAAGCA	84	374028
FOS	ATTACTCCCTCTGACCCCAA	ACCCCAACGCACCCT	106	396512
JUN	TCAAAGCCGAGAGAAAACGCAT	TCTTCCAACCTGGCAATCCTT	88	424673
RAPGEF4	TGTCCATTCACGAAGTCAGGC	GCATCTTCACGCTCATCATCCAA	138	429022
CASP10	GTTTAAGGCAGTTACTCAGACTCC	TAAATAGCTGGCACACGGAT	140	424081
CLDN11	TCCCCACCTGTTTCACCCTC	AAGTGCCTCTCACATCTGC	131	424990
CCR4	TCTTTGTTTTATCCCTGCCGTTC	CCCAACCAGATAGATCCACGAA	101	428457
CCR8	AAAGGAAGATGCCAAATGTGTCCA	TCAGTCCCAGTGCCATAACCA	103	420718
TNFRSF13C	AGTCTCCTAATCTTCGGGGTC	CCTCCTGCTCCGCCTT	124	417983
MAPK10	ATGTGAAGATTGCCTTTTGTCAGC	TTTCCCAAATCCCTGTTGTGC	83	422592
GADPH	GCCATCACAGCCACACAGAAGA	GGCAGGTCAGGTCAACAACAGA	205	374193
